# Supplementary material for: Genome-Wide Association Study of Seed Morphology Traits in Senegalese Sorghum Cultivars
Source: Plants (Basel). 2023 Jun 16;12(12):2344. doi: 10.3390/plants12122344 (PMC10302255; doi:10.3390/plants12122344)
Supplement: Supplementary file 1 [file plants-12-02344-s001.zip]

Archive with 1 entries (1 files):
- plants-2461412-supplementary.xlsx
