# Supplementary material for: Genome-Wide Association Study of Seed Morphology Traits in Senegalese Sorghum Cultivars
Source: Plants (Basel). 2023 Jun 16;12(12):2344. doi: 10.3390/plants12122344 (PMC10302255; doi:10.3390/plants12122344)
Supplement: Supplementary file 1 [file plants-12-02344-s001.zip › plants-2461412-supplementary.xlsx]

## Sheet: Raw_data_Senegal_all_seed
No.	Filename	scale[mm/pixel]	#	Area size(AS)[mm2]	Perimeter length(PL)[mm]	Length(L)[mm]	Width(W)[mm]	Length-to-width ratio(LWR)	Circularity(CS)	Distance between IS and CG (DS)[mm]
1	PI514279.jpg	0.042194
			1	13.1861	14.204	4.35009	4.05173	1.07364	0.821307	0.396358
			2	11.8954	13.7641	4.23058	4.05261	1.04391	0.789031	0.386878
			3	15.1845	14.747	4.64231	4.46859	1.03887	0.877409	0.24866
			4	12.506	13.6627	4.21202	4.1706	1.00993	0.84189	0.168839
			5	8.40054	11.7327	3.61837	3.33654	1.08447	0.766863	0.37325
			6	11.7912	14.6616	4.16719	4.0339	1.03304	0.689294	0.319589
			7	15.6118	16.4193	4.93689	4.49659	1.09792	0.727704	0.175169
			8	12.9858	14.6037	4.58675	4.15242	1.1046	0.765162	0.305889
			9	14.9798	15.9479	4.74266	4.46002	1.06337	0.74013	0.206095
			10	10.3269	13.429	4.15242	3.71811	1.11681	0.719601	0.175901
			11	14.2534	16.1492	4.50114	4.4173	1.01898	0.686798	0.143584
			12	15.0492	15.0521	4.61789	4.4845	1.02974	0.834698	0.261695
			13	15.0706	16.0757	4.72593	4.59296	1.02895	0.732822	0.250729
			14	15.2655	15.3914	4.92244	4.26745	1.15349	0.809775	0.411878
			15	13.187	15.0691	4.47337	4.20356	1.06419	0.729764	0.545605
			16	12.1918	13.6465	4.4845	3.85724	1.16262	0.82269	0.34708
			17	14.524	16.0962	4.7295	4.38169	1.07938	0.704449	0.568176
			18	12.4846	13.5928	4.50371	3.71548	1.21215	0.849119	0.211594
			19	11.7378	14.1383	4.35009	3.79512	1.14623	0.737905	0.11677
			20	12.6137	13.8068	4.39811	3.92654	1.1201	0.831513	0.260706
			21	12.1499	13.43	4.35009	3.75338	1.15898	0.846508	0.180014
			22	13.8377	14.3812	4.49501	4.34292	1.03502	0.840777	0.201582
			23	15.464	15.2643	4.74454	4.47436	1.06038	0.834023	0.270291
			24	12.1731	15.1987	4.39407	4.15585	1.05732	0.662217	0.376101
			25	13.1363	14.9165	4.42716	4.29489	1.0308	0.7419	0.051602
			26	8.10233	11.3765	3.43435	3.26643	1.05141	0.786692	0.300709
			27	10.7221	13.4904	4.10759	3.74483	1.09687	0.740354	0.262918
			28	12.19	18.4711	4.50529	4.27807	1.05311	0.448982	0.329123
			29	12.0218	14.3029	4.23835	4.06489	1.04267	0.738469	0.176892
			30	13.4229	15.1432	4.53366	4.35581	1.04083	0.735561	0.33657
			31	12.9698	14.0744	4.29676	4.12316	1.0421	0.822777	0.402924
			32	14.9611	16.5079	4.96261	4.48152	1.10735	0.689904	0.566272
			33	12.6867	14.4988	4.50845	4.05239	1.11254	0.75839	0.15559
			34	11.866	13.9166	4.24675	4.15242	1.02272	0.769923	0.200234
			35	14.1849	15.5712	4.76663	4.1627	1.14508	0.735179	0.294003
			36	13.6819	14.5747	4.91049	4.01643	1.2226	0.809385	0.211656
			37	14.8463	14.7266	4.63175	4.37539	1.05859	0.86025	0.073349
			38	12.9004	15.8974	4.61539	3.93379	1.17327	0.641441	0.473794
			39	10.1809	13.2023	3.8729	3.64582	1.06228	0.734	0.204493
			40	10.569	13.4	4.2154	3.67573	1.14682	0.73966	0.35077
			41	14.5142	14.8996	4.70308	4.18977	1.12251	0.821592	0.022519
			42	11.6719	13.6754	4.10759	3.95546	1.03846	0.784278	0.295497
			43	13.8822	15.8328	4.6009	4.42213	1.04042	0.695909	0.204671
			44	14.4644	15.4084	4.5782	4.44642	1.02964	0.765589	0.16574
			45	9.70642	13.3753	3.77608	3.60259	1.04815	0.681806	0.30521
			46	13.965	15.6828	4.53071	4.22658	1.07196	0.71352	0.248917
			47	15.1845	16.6784	5.01471	4.41508	1.13581	0.685962	0.638909
			48	13.7291	15.7629	4.60245	4.41448	1.04258	0.694352	0.15874
			49	12.3529	14.6803	4.47337	4.11041	1.0883	0.720289	0.079904
			50	14.2516	15.7092	4.71688	4.48966	1.05061	0.725713	0.288003
			51	16.34	15.7537	4.95974	4.52973	1.09493	0.827364	0.380649
			52	13.1176	14.0769	4.40155	4.15564	1.05918	0.831858	0.2214
			53	13.9196	20.8911	4.65016	4.49817	1.03379	0.400786	0.498107
			54	11.6461	13.3566	4.304	3.82293	1.12584	0.82035	0.21121
			55	13.5555	14.5832	4.64077	4.13287	1.12289	0.800975	0.04902
			56	13.8413	15.5856	4.47218	4.2457	1.05334	0.716038	0.435119
			57	13.09	14.2125	4.26661	4.14147	1.03022	0.814346	0.187133
			58	12.5256	14.7273	4.4354	4.19062	1.05841	0.72571	0.166936
			59	15.6385	16.1746	4.98176	4.59296	1.08465	0.75117	0.077992
			60	15.2878	14.9797	4.8367	4.24486	1.13943	0.856145	0.167627
			61	16.2866	16.4602	4.92371	4.65686	1.0573	0.755383	0.077752
			62	11.2073	14.0974	4.07211	3.81548	1.06726	0.708652	0.057419
			63	13.025	14.9617	4.62252	4.11452	1.12346	0.731179	0.095802
			64	14.7777	15.9402	4.70403	4.47695	1.05072	0.730857	0.761372
			65	9.01387	12.7966	3.68637	3.34639	1.1016	0.691723	0.283114
			66	16.1272	16.11	4.92678	4.64384	1.06093	0.780873	0.028095
			67	12.2114	13.4343	4.29676	3.8965	1.10272	0.85025	0.364899
			68	14.7929	15.9769	4.64748	4.4958	1.03374	0.728247	0.08258
			69	13.5689	16.1269	4.5595	4.34435	1.04952	0.655617	0.382367
			70	12.5274	13.6073	4.13524	4.00399	1.03278	0.850213	0.053776
			71	12.7027	13.4897	4.25742	3.99063	1.06685	0.877209	0.322237
			72	13.722	15.0673	4.62463	4.29634	1.07641	0.759547	0.037724
			73	12.4882	14.5211	4.61153	3.93515	1.17188	0.74424	0.240419
			74	11.9933	14.168	4.30297	4.12424	1.04334	0.75081	0.17714
			75	11.5224	13.2101	4.20356	3.93673	1.06778	0.829741	0.234895
			76	11.0435	12.9159	4.13265	3.75527	1.10049	0.831885	0.15329
			77	14.07	15.9504	4.7953	4.5124	1.06269	0.694964	0.283096
			78	12.1108	15.0299	4.28846	3.9817	1.07704	0.673706	0.322736
			79	17.0049	16.9733	5.04233	4.86332	1.03681	0.741741	0.395791
			80	11.7556	16.0468	4.32278	4.17124	1.03633	0.573692	0.39717
			81	12.5754	14.4946	4.34435	3.95546	1.09832	0.752179	0.359642
			82	10.3571	13.9124	3.96041	3.61246	1.09632	0.672432	0.372162
			83	16.283	17.2222	5.19056	4.5636	1.13738	0.689868	0.351821
			84	9.65657	17.2162	4.12122	3.30221	1.24802	0.409409	0.240098
			85	13.0686	13.8604	4.31722	4.09	1.05556	0.85484	0.186804
			86	16.5963	17.1209	5.25465	4.65055	1.1299	0.711493	0.31915
			87	11.2838	12.7122	3.9817	3.83061	1.03944	0.877453	0.095951
			88	15.5433	15.2601	4.95543	4.44823	1.11402	0.838761	0.500751
			89	9.13137	12.3542	3.73841	3.3384	1.11982	0.751828	0.200462
			90	14.3469	15.6351	4.76494	4.23142	1.12609	0.737509	0.098067
			91	17.7322	16.0623	5.2336	4.54209	1.15224	0.86369	0.08316
			92	14.6397	15.6658	4.98337	4.28493	1.163	0.749616	0.208754
			93	17.9743	17.0195	5.1782	4.69721	1.1024	0.779773	0.311859
			94	13.438	15.6658	4.62694	4.27911	1.08129	0.688082	0.465065
			95	12.6689	14.0769	4.26494	4.03831	1.05612	0.803407	0.110449
			96	12.3404	14.1306	4.6559	3.96916	1.17302	0.776643	0.324613
			97	16.1815	15.8116	5.2648	4.28348	1.2291	0.81335	0.208623
2	PI514280.jpg	0.042194
			1	10.1435	12.7659	3.98192	3.46017	1.15079	0.782161	0.055858
			2	11.0461	13.1733	4.31227	3.62034	1.19112	0.799886	0.300976
			3	11.9372	14.2022	4.31227	3.96467	1.08767	0.743702	0.329597
			4	12.2737	14.8689	4.66679	4.01177	1.16328	0.697637	0.213532
			5	10.812	13.3524	4.37925	3.64265	1.20222	0.76208	0.248355
			6	15.3973	15.4578	5.04656	4.33122	1.16516	0.809762	0.14834
			7	11.5606	13.811	4.32031	3.84892	1.12247	0.761625	0.058078
			8	16.3106	16.1919	5.25465	4.60921	1.14003	0.781782	0.371446
			9	10.7221	13.3421	4.10412	3.66385	1.12017	0.756904	0.13872
			10	11.7948	14.8918	4.13846	3.98706	1.03797	0.66835	0.015898
			11	15.4382	15.3095	4.82196	4.45942	1.0813	0.827722	0.096712
			12	14.37	14.4197	4.58054	4.28244	1.06961	0.868468	0.373694
			13	15.1098	14.8049	4.80216	4.22826	1.13573	0.866271	0.46053
			14	10.253	13.0208	4.24738	3.55158	1.19591	0.75995	0.19716
			15	13.3107	14.6284	4.77092	4.05261	1.17725	0.781658	0.450321
			16	15.8477	16.1015	5.37209	4.18764	1.28284	0.768148	0.63457
			17	16.9426	16.1015	4.93869	4.63156	1.06631	0.821219	0.119954
			18	13.6677	14.4469	4.6038	4.10997	1.12015	0.822914	0.22547
			19	12.7205	14.0045	4.5782	3.63482	1.25954	0.815042	0.226391
			20	13.1576	14.2679	4.64231	3.94396	1.17707	0.812207	0.1063
			21	12.8042	14.1962	4.70913	3.92428	1.2	0.798392	0.166444
			22	15.529	15.5192	4.89833	4.45782	1.09882	0.810239	0.30626
			23	9.08864	12.1215	3.9817	3.12863	1.27267	0.777315	0.094652
			24	13.6374	14.4819	4.76494	3.977	1.19812	0.817133	0.214616
			25	11.6897	13.6055	4.34927	3.71691	1.17013	0.793567	0.168958
			26	14.2142	14.8773	4.80439	4.20779	1.14178	0.807018	0.41544
			27	13.26	13.9671	4.585	3.98862	1.14952	0.854167	0.414161
			28	12.7829	14.2287	4.51497	3.99331	1.13063	0.793427	0.351498
			29	17.1607	16.1986	5.31327	4.64614	1.14359	0.821846	0.097312
			30	13.6365	14.8441	4.71839	4.15585	1.13536	0.777685	0.589002
			31	16.8385	16.1382	5.42403	4.59528	1.18035	0.812461	0.309729
			32	11.6968	13.0992	4.09304	3.88209	1.05434	0.856623	0.179639
			33	12.8185	14.0769	4.68943	3.91497	1.19782	0.812891	0.218536
			34	13.5128	14.8858	4.72819	4.06139	1.16418	0.766319	0.328903
			35	10.9696	12.8647	4.22468	3.71691	1.13661	0.832909	0.346502
			36	14.4671	14.9038	4.78154	4.20779	1.13636	0.818456	0.401683
			37	15.0323	15.0069	4.89906	4.44342	1.10254	0.838789	0.21184
			38	11.0719	13.274	4.19104	3.7102	1.1296	0.789646	0.306929
			39	11.2429	13.5621	4.52344	3.68275	1.22828	0.768128	0.468763
			40	13.2493	14.1323	4.67879	4.01975	1.16395	0.833635	0.351853
			41	12.6707	13.8707	4.49422	3.94599	1.13893	0.827589	0.437106
			42	16.2429	15.6061	5.11663	4.60863	1.11023	0.838079	0.14957
			43	12.2924	13.799	4.32052	3.98058	1.0854	0.81124	0.361061
			44	11.9959	13.7803	4.45942	3.69891	1.2056	0.79383	0.317486
			45	10.7996	13.3054	4.16932	3.71332	1.1228	0.766583	0.536099
			46	13.5876	15.4331	4.91376	4.00511	1.22687	0.716878	0.257809
			47	12.1001	13.4675	4.32155	3.94419	1.09567	0.838354	0.129878
			48	14.1564	15.6121	5.30254	4.02705	1.31673	0.729859	0.238275
			49	15.5148	15.688	4.92678	4.58675	1.07413	0.792172	0.433961
			50	12.393	13.6729	4.51812	3.78996	1.19213	0.83303	0.241722
			51	12.0752	13.3661	4.5782	3.76663	1.21546	0.849363	0.224301
			52	14.6691	15.2806	4.88359	4.13631	1.18066	0.78947	0.521159
			53	14.33	14.9448	4.79028	4.21645	1.13609	0.806263	0.286028
			54	13.1576	14.9021	4.7295	3.98192	1.18774	0.744551	0.16735
			55	11.7948	13.3439	4.2841	3.77513	1.13482	0.832406	0.35547
			56	13.5092	14.5518	4.5509	4.19104	1.08586	0.801693	0.305899
			57	12.8621	14.2414	4.62252	3.95546	1.16864	0.796918	0.101834
			58	0.098809	1.24111	0.448529	0.38901	1.153	0.806099	0.007733
			59	14.1502	15.0196	4.83689	4.14491	1.16694	0.788228	0.143433
			60	17.2052	16.4168	5.2869	4.6067	1.14766	0.802219	0.573903
			61	12.2959	14.3463	4.43841	3.8729	1.14602	0.750744	0.226822
			62	13.8466	14.2764	4.87429	4.0091	1.2158	0.853723	0.063478
			63	11.5028	14.5807	4.18573	3.83781	1.09066	0.679914	0.060218
			64	16.623	16.3119	5.35134	4.47337	1.19626	0.785072	0.476061
			65	12.8487	13.6405	4.4354	4.03765	1.09851	0.867783	0.233272
			66	14.6727	14.6319	4.72612	4.27183	1.10634	0.861224	0.248264
			67	11.2651	13.441	4.3967	3.55283	1.23752	0.78358	0.535035
			68	12.1651	14.1818	4.43038	3.79747	1.16667	0.760089	0.228202
			69	13.9392	14.9285	4.74172	4.1376	1.14601	0.785983	0.087057
			70	14.3914	14.8876	5.02039	4.10759	1.22222	0.815952	0.406748
			71	15.7124	15.4433	5.09449	4.22468	1.20589	0.827885	0.579581
			72	17.6183	16.653	5.26074	4.75279	1.10688	0.79834	0.191165
			73	13.5831	14.0931	4.69285	4.04909	1.15899	0.859398	0.265631
			74	13.4291	13.9695	4.47436	4.07452	1.09813	0.864754	0.067412
			75	13.7353	14.4529	4.73252	4.23898	1.11643	0.826301	0.077966
			76	10.407	12.9926	4.12467	3.48069	1.18501	0.77472	0.455923
			77	13.5137	14.6404	4.87118	3.91951	1.2428	0.792277	0.415799
			78	11.8954	13.6797	4.08434	3.85724	1.05888	0.798796	0.181509
			79	13.3935	14.4614	4.70043	4.06752	1.1556	0.804792	0.55369
			80	12.2924	15.1782	4.49659	3.86945	1.16207	0.670511	0.204602
			81	12.0698	13.5723	4.19996	3.83966	1.09383	0.823384	0.548718
			82	12.3565	13.7351	4.49164	3.83131	1.17235	0.823077	0.095806
			83	15.1026	15.2474	5.21059	4.15585	1.25379	0.816344	0.158094
			84	12.9449	13.8068	4.47695	3.96714	1.12851	0.853343	0.414069
			85	12.0769	13.8424	4.71839	3.78949	1.24512	0.792029	0.538728
			86	12.8247	13.9159	4.35275	4.00511	1.0868	0.832216	0.269158
			87	15.6403	15.4716	5.13955	4.45303	1.15417	0.821081	0.259951
			88	11.9959	13.3703	4.47038	3.80332	1.17539	0.843255	0.187379
			89	14.5828	15.11	5.05291	4.27495	1.18198	0.802638	0.248536
			90	12.7054	14.1161	4.63617	4.06861	1.1395	0.801253	0.275638
			91	13.957	14.585	4.75821	4.19253	1.13493	0.824499	0.328386
			92	12.1455	13.3643	4.21202	3.91406	1.07613	0.854534	0.033737
			93	13.957	15.5048	4.74097	4.12662	1.14888	0.729577	0.543036
			94	11.5046	14.0624	4.43841	3.55158	1.2497	0.731072	0.410356
			95	13.1131	14.5066	4.46241	4.20631	1.06089	0.783042	0.291261
			96	13.4674	13.9943	4.33307	4.23898	1.02219	0.864159	0.334927
			97	14.9344	15.4783	5.24905	4.13524	1.26935	0.783342	0.490104
			98	12.2799	16.9768	4.55012	3.8517	1.18133	0.535418	0.558955
			99	13.8867	14.8978	4.61789	4.08434	1.13064	0.786254	0.377371
			100	0.098809	1.24111	0.448529	0.38901	1.153	0.806099	0.007733
3	PI514282.jpg	0.042194
			1	11.4316	16.3314	4.76868	3.63261	1.31274	0.538604	0.639597
			2	12.5425	14.7665	5.02553	3.54154	1.41902	0.722837	0.155848
			3	11.0248	14.7442	4.94518	3.0767	1.6073	0.637286	0.123209
			4	12.9814	15.5447	5.01808	3.64436	1.37695	0.675097	0.56201
			5	10.6767	16.7738	4.97425	3.18363	1.56245	0.476853	0.483856
			6	7.58781	11.3295	3.96467	2.77649	1.42795	0.742854	0.099334
			7	7.3537	12.6081	3.64069	3.09056	1.17801	0.581325	0.175095
			8	11.1734	14.4579	4.83597	3.34427	1.44605	0.671718	0.138867
			9	8.93019	12.5953	4.07626	2.92847	1.39195	0.707376	0.41022
			10	11.2206	13.7785	4.70043	3.35967	1.39908	0.742711	0.398401
			11	7.83083	11.7063	3.86945	2.84208	1.36149	0.718093	0.25184
			12	7.77742	11.8256	3.83131	2.8017	1.36749	0.698873	0.12828
			13	10.9909	13.6677	4.27994	3.37816	1.26694	0.739359	0.365222
			14	11.1503	13.227	4.29489	3.5927	1.19545	0.800888	0.125436
			15	9.42157	12.834	3.97723	3.30086	1.20491	0.718798	0.06867
			16	12.1028	14.3735	4.93815	3.50109	1.41046	0.736156	0.294059
			17	7.52728	12.3037	4.08434	2.60273	1.56925	0.62485	0.4487
			18	10.4853	13.3216	4.47038	3.19479	1.39927	0.742465	0.35575
			19	11.1886	15.3085	4.78359	3.51707	1.3601	0.599956	0.874099
			20	9.23463	12.9823	4.05941	3.11122	1.30476	0.688532	0.325397
			21	10.6536	15.7117	4.76663	3.17775	1.5	0.542323	0.375469
			22	7.86911	12.8365	4.07342	2.87416	1.41726	0.600124	0.165119
			23	10.7746	17.1523	4.70497	3.4385	1.36832	0.460222	0.362434
			24	12.4392	14.8653	4.89106	3.47583	1.40716	0.707382	0.509414
			25	9.00942	13.1264	4.0031	3.05492	1.31038	0.657077	0.24171
			26	11.8829	14.18	4.84424	3.46017	1.4	0.742642	0.090154
			27	11.9568	15.5285	5.02269	3.39289	1.48036	0.623114	0.312475
			28	11.9924	15.0281	4.62406	3.52946	1.31013	0.667276	0.211564
			29	11.0782	14.7997	4.51003	3.39289	1.32926	0.635585	0.411932
			30	8.32933	12.3115	4.09978	2.81659	1.45558	0.690558	0.052217
			31	11.0986	14.347	5.01808	3.36338	1.49198	0.677574	0.331189
			32	8.73258	12.2578	4.06402	2.97939	1.36404	0.730344	0.185351
			33	11.4405	14.2252	4.5509	3.44341	1.32163	0.710457	0.15719
			34	10.5806	14.8798	4.3705	3.27514	1.33445	0.600514	0.281745
			35	10.8583	14.4928	4.585	3.31297	1.38395	0.649628	0.243672
			36	11.3853	16.3928	5.00903	3.37051	1.48613	0.532411	0.463689
			37	10.0803	13.602	4.68278	3.15328	1.48505	0.684663	0.353438
			38	11.7244	14.532	4.83081	3.30948	1.45969	0.697669	0.224474
			39	8.2145	13.1716	4.10412	2.83487	1.44773	0.594997	0.401347
			40	12.3217	16.9256	4.70762	3.57158	1.31808	0.540497	0.176845
			41	10.3055	14.3248	4.74472	3.4018	1.39477	0.631107	0.25132
			42	9.17143	13.3446	4.12467	3.14056	1.31336	0.647196	0.3442
			43	11.9452	15.2011	4.74097	3.55659	1.33301	0.649607	0.180711
			44	11.4921	14.5423	4.73815	3.32986	1.42293	0.682881	0.242582
			45	10.3438	15.3452	4.65973	3.47762	1.33992	0.552007	0.157465
			46	10.31	14.9642	4.67974	3.20786	1.45884	0.578574	0.091803
			47	11.2669	14.0402	4.49104	3.35887	1.33707	0.718238	0.087557
			48	11.4868	14.5917	4.71858	3.33654	1.41421	0.677947	0.484257
			49	9.41089	13.1162	4.24486	3.05667	1.38872	0.687428	0.217713
			50	12.8861	15.098	5.03879	3.66117	1.37628	0.71038	0.123508
			51	8.23586	11.9842	3.93673	2.82921	1.39146	0.720617	0.189099
			52	9.9797	12.9926	4.37132	3.25743	1.34195	0.742912	0.281211
			53	11.9995	15.3367	4.88359	3.37579	1.44665	0.641074	0.461897
			54	11.9488	14.532	4.56399	3.53651	1.29053	0.711017	0.431469
			55	9.87912	14.5218	4.26244	3.18111	1.33992	0.588691	0.186464
			56	11.1574	13.7393	4.32031	3.58352	1.20561	0.742747	0.58996
			57	8.61596	12.6345	4.22952	3.02064	1.40021	0.678258	0.047754
			58	10.6197	14.4724	4.56828	3.29897	1.38476	0.637155	0.148193
			59	9.6539	13.8424	4.13265	3.18921	1.29582	0.633121	0.030171
			60	12.7953	19.4403	5.0861	3.61246	1.40793	0.425456	0.836602
			61	12.7312	14.3301	4.73815	3.79512	1.24849	0.779084	0.098004
			62	12.6751	15.4338	5.04938	3.67573	1.37371	0.668675	0.436923
			63	11.9087	14.7954	4.77707	3.463	1.37946	0.683627	0.312752
			64	12.2924	15.5941	4.59005	3.61616	1.26932	0.635219	0.448961
			65	9.56667	12.9781	4.208	3.20786	1.31178	0.713754	0.155497
			66	9.24798	13.0854	4.13287	3.22695	1.28073	0.678704	0.205709
			67	10.1408	16.1976	4.27245	3.39446	1.25865	0.485718	0.338027
			68	9.9708	13.9763	4.57412	3.02506	1.51208	0.641442	0.115077
			69	9.26401	13.8739	4.39569	3.16568	1.38854	0.604801	0.431912
			70	14.0398	17.0005	5.3706	4.01975	1.33605	0.610446	0.676966
			71	11.0719	14.3036	4.33307	3.38527	1.27998	0.680055	0.062217
			72	8.65246	12.5604	4.13287	3.02535	1.36608	0.689197	0.201364
			73	12.0369	14.2891	4.6685	3.4684	1.34601	0.740822	0.179538
			74	9.72601	14.4868	4.33861	3.17158	1.36797	0.582367	0.316204
			75	11.5971	14.1698	4.62694	3.47455	1.33167	0.725831	0.079591
			76	9.36014	12.268	4.23793	3.14905	1.34578	0.781525	0.20355
			77	11.7503	19.286	4.85159	3.49091	1.38978	0.396984	0.64886
			78	10.7417	15.4134	4.72819	3.42838	1.37913	0.568183	0.675265
			79	9.9352	13.5833	4.32155	3.18949	1.35493	0.676669	0.60602
			80	11.0087	14.197	4.36153	3.62477	1.20326	0.686367	0.408522
			81	10.601	13.5688	4.38575	3.26861	1.34178	0.723561	0.218027
			82	12.2585	15.3145	4.64231	3.69891	1.25505	0.656816	0.111372
			83	9.54975	12.6942	4.25512	3.17691	1.33939	0.744716	0.043347
			84	13.0205	16.045	4.97479	3.67501	1.35368	0.635562	0.648317
			85	8.14684	12.1819	3.93311	2.73319	1.43902	0.689875	0.417279
			86	11.5046	14.4374	4.68107	3.65119	1.28207	0.693588	0.303893
			87	9.97169	13.3428	4.33697	3.1363	1.38283	0.703853	0.07015
			88	11.598	14.1595	4.52658	3.43124	1.31923	0.726937	0.320736
			89	11.4271	15.2651	4.77745	3.49626	1.36644	0.61624	0.1072
			90	10.6634	13.6472	4.56009	3.36073	1.35688	0.719477	0.130261
			91	11.85	14.2192	4.61133	3.48785	1.32211	0.736506	0.678691
			92	10.0901	12.8443	4.07015	3.2697	1.24481	0.768574	0.234915
			93	8.87144	13.0173	3.7612	3.31297	1.13529	0.657905	0.032934
			94	10.7132	13.8424	4.47218	3.29546	1.35707	0.702592	0.24105
			95	12.417	14.3897	4.75971	3.67501	1.29516	0.753566	0.02376
			96	11.7298	14.5815	4.66679	3.53071	1.32177	0.693262	0.21892
			97	10.3438	14.4519	4.17892	3.3384	1.25177	0.622358	0.284747
			98	12.1962	14.1161	4.79196	3.62501	1.32191	0.769142	0.232229
			99	8.51715	12.1529	3.88484	2.90006	1.33957	0.724674	0.060395
			100	10.9393	13.1384	4.51003	3.4159	1.32031	0.796372	0.403605
4	PI514283.jpg	0.042194
			1	14.4074	15.2541	4.64442	4.09631	1.13381	0.778079	0.143435
			2	14.1039	16.4602	4.58132	4.40297	1.04051	0.654148	0.417173
			3	12.0218	14.4681	4.21645	3.9496	1.06757	0.721695	0.321515
			4	12.4357	19.0703	4.48609	4.04558	1.10889	0.4297	0.294383
			5	11.4939	14.5448	4.23226	4.00511	1.05672	0.682753	0.184167
			6	11.6639	14.209	4.27183	3.95095	1.08121	0.725988	0.311867
			7	12.6208	14.6411	4.36561	4.06139	1.07491	0.739858	0.307438
			8	13.2849	14.9353	4.38859	3.99063	1.09972	0.748416	0.643972
			9	13.2048	14.8509	4.51319	3.97364	1.13578	0.752381	0.471316
			10	11.0372	13.3506	4.10065	3.5927	1.14139	0.778159	0.62039
			11	13.4585	14.8985	4.59993	4.32978	1.06239	0.761936	0.246183
			12	12.9244	14.2789	4.28493	4.09631	1.04605	0.796585	0.327191
			13	16.4593	16.2795	4.99764	4.72762	1.05712	0.78044	0.188605
			14	10.6856	14.2686	4.31124	3.80332	1.13354	0.659545	0.463773
			15	15.9349	16.0545	4.74097	4.53071	1.04641	0.7769	0.412222
			16	16.2251	16.7236	4.94518	4.94518	1	0.729015	0.372982
			17	13.754	16.8949	4.53758	4.40459	1.03019	0.60552	0.352953
			18	14.2472	18.4054	4.67974	4.4344	1.05533	0.528504	0.369468
			19	16.8937	17.7285	5.07348	4.95417	1.02408	0.675441	0.685124
			20	7.48278	14.9607	3.57357	3.15808	1.13156	0.420116	0.531635
			21	13.9321	16.1908	4.59296	4.31041	1.06555	0.667862	0.244594
			22	13.5813	14.9804	4.4354	4.22025	1.05098	0.760506	0.251262
			23	15.4916	16.4585	4.83486	4.70157	1.02835	0.718667	0.171281
			24	13.3116	18.7038	4.88031	4.08434	1.19488	0.47817	0.585225
			25	17.7705	17.1601	5.05379	4.86569	1.03866	0.758353	0.120077
			26	12.1936	14.6761	4.31722	4.18403	1.03183	0.711409	0.355313
			27	13.989	15.8039	4.64384	4.07801	1.13875	0.703836	0.574313
			28	11.8019	19.1931	4.23289	4.04448	1.04659	0.402596	0.109407
			29	15.7391	16.5549	4.72517	4.64231	1.01785	0.72167	0.405252
			30	14.3148	15.4578	4.6038	4.51063	1.02066	0.752835	0.149041
			31	13.803	15.5345	4.63175	4.19741	1.10348	0.718772	0.290648
			32	11.9861	14.4067	4.26244	3.95838	1.07681	0.725706	0.224764
			33	13.3784	14.9045	4.47257	4.28473	1.04384	0.756791	0.063746
			34	15.2103	16.1329	4.89233	4.50371	1.08629	0.734383	0.221022
			35	11.2304	13.6694	4.13846	3.87175	1.06889	0.755273	0.279344
			36	11.8784	16.23	4.27849	4.12662	1.0368	0.56667	0.40014
			37	13.3588	15.4373	4.44342	4.34927	1.02165	0.704421	0.354591
			38	16.016	17.2053	4.96332	4.61539	1.07539	0.679893	0.458479
			39	17.231	17.2854	5.0861	4.77912	1.06423	0.724707	0.124537
			40	9.66013	13.4742	4.06686	3.33013	1.22123	0.668634	0.109442
			41	14.9878	16.2463	4.71858	4.56652	1.0333	0.713577	0.131032
			42	11.2037	14.5508	4.32711	4.11776	1.05084	0.664967	0.112964
			43	12.8425	16.6707	4.63329	4.21138	1.10018	0.5807	0.124082
			44	7.41779	11.3687	3.3408	3.00083	1.11329	0.72121	0.12185
			45	11.2838	14.6931	4.60863	3.83061	1.20311	0.656812	0.324717
			46	11.1975	13.9558	4.04029	3.66312	1.10296	0.722471	0.041919
			47	11.8713	13.649	4.21307	4.02462	1.04683	0.800774	0.254869
			48	10.3402	13.1077	3.86278	3.72959	1.03571	0.756291	0.282312
			49	9.61206	12.5724	3.77513	3.64265	1.03637	0.764172	0.208785
			50	13.7611	15.6061	4.55716	4.13524	1.10203	0.710027	0.376763
			51	14.9059	15.9292	4.69285	4.23646	1.10773	0.738212	0.227514
			52	13.3882	14.6327	4.39407	4.27495	1.02786	0.785751	0.274948
			53	13.6436	17.3458	4.81031	4.20631	1.14359	0.569838	0.057198
			54	14.5801	15.306	4.64748	4.36479	1.06477	0.782072	0.229803
			55	11.5081	14.0914	4.24339	3.80332	1.11571	0.728296	0.063791
			56	12.2692	15.7979	4.39569	4.20779	1.04465	0.617776	0.276921
			57	11.8784	14.3675	4.17124	3.84175	1.08577	0.723114	0.723835
			58	15.9252	16.629	4.78154	4.60766	1.03774	0.723703	0.409536
			59	17.369	16.8208	5.08924	4.87867	1.04316	0.771426	0.43227
			60	14.5205	16.2625	4.68278	4.49422	1.04196	0.689947	0.482383
			61	9.58536	13.4392	3.93402	3.60457	1.0914	0.666914	0.036886
			62	16.3925	16.2872	4.92678	4.77539	1.0317	0.776535	0.252318
			63	11.5945	13.6098	4.09544	3.75551	1.09051	0.786611	0.422398
			64	18.2859	17.6766	5.22338	4.9848	1.04786	0.735406	0.676825
			65	11.2491	14.5755	4.14813	3.93877	1.05316	0.665399	0.230236
			66	7.0822	13.9106	3.34639	2.9575	1.13149	0.459924	0.153947
			67	13.3196	16.843	4.5509	4.32443	1.05237	0.590016	0.441303
			68	14.8694	17.9937	4.73966	4.49402	1.05466	0.577115	0.28212
			69	12.895	14.9557	4.34415	4.0876	1.06276	0.724463	0.640196
			70	14.0505	15.491	4.59005	4.05634	1.13157	0.735767	0.089081
			71	14.3006	15.2336	4.61076	4.42234	1.04261	0.774387	0.179197
			72	15.3946	18.3927	4.77745	4.6038	1.03772	0.571858	0.110778
			73	12.701	16.7424	4.40317	4.22973	1.041	0.569394	0.328
			74	13.2351	15.7297	4.51003	4.37783	1.0302	0.672194	0.486227
			75	16.6667	16.6273	5.02517	4.84663	1.03684	0.757561	0.281247
			76	13.6072	15.9214	4.81105	4.06467	1.18363	0.674547	0.517059
			77	15.9519	16.0528	4.82196	4.76364	1.01224	0.777895	0.255173
			78	14.8872	15.919	4.8525	4.47536	1.08427	0.738234	0.365967
			79	12.96	15.5712	4.62309	4.2457	1.08889	0.671696	0.588096
			80	9.60583	13.4579	3.89947	3.5927	1.08539	0.66648	0.670866
			81	14.6522	16.4567	4.79827	4.49402	1.0677	0.67987	0.370045
			82	13.4603	15.8533	4.4354	4.28327	1.03552	0.673016	0.318793
			83	15.4961	15.9394	4.83081	4.33697	1.11387	0.766455	0.659807
			84	17.6592	17.8129	5.0861	4.99194	1.01886	0.699375	0.158724
			85	18.1479	17.6604	5.32399	4.7953	1.11025	0.731199	0.431901
			86	12.8069	15.2216	4.57665	4.12036	1.11074	0.694595	0.247819
			87	12.214	15.0384	4.21138	4.0339	1.044	0.678684	0.500438
			88	14.8703	18.0124	5.02535	4.32957	1.1607	0.575951	0.15545
			89	15.8477	16.3861	4.98176	4.56652	1.09093	0.741696	0.246763
			90	11.7894	14.2457	4.21307	3.81548	1.10421	0.730023	0.136525
			91	11.2108	14.1493	4.2841	3.8436	1.11461	0.703684	0.478534
			92	11.1432	13.7913	4.09631	3.7334	1.0972	0.736225	0.043699
			93	13.4264	14.7008	4.56009	4.19784	1.0863	0.780708	0.439804
			94	17.2355	17.7695	5.24023	4.75915	1.10109	0.685935	0.38746
			95	17.6307	17.9383	5.24855	4.83302	1.08598	0.688523	0.274609
			96	10.9135	13.2909	4.00399	3.66385	1.09284	0.77636	0.211568
			97	14.2953	15.3794	4.58986	4.37539	1.04902	0.759489	0.249384
			98	14.678	18.4538	4.98694	4.49501	1.10944	0.541633	0.41227
			99	14.7083	16.104	4.80809	4.25345	1.1304	0.712699	0.131258
			100	13.0027	15.2975	4.46959	4.17124	1.07152	0.698236	0.248097
			101	13.6712	15.8286	4.68943	4.10325	1.14286	0.685701	0.48243
5	PI514284.jpg	0.042194
			1	10.5111	14.8099	4.40155	3.28681	1.33916	0.602219	0.485693
			2	10.2637	15.3572	4.44562	3.3119	1.34232	0.546876	0.350644
			3	10.9019	14.0751	4.63847	3.36919	1.37673	0.691525	0.119493
			4	9.69841	12.5996	4.30297	3.40598	1.26336	0.767711	0.349688
			5	9.77942	13.221	4.37722	3.22943	1.35541	0.703061	0.1751
			6	9.02277	13.0522	4.34189	3.06627	1.41602	0.665548	0.290966
			7	11.4716	13.9148	4.66049	3.58476	1.30008	0.744524	0.126878
			8	8.82515	12.3217	4.03036	3.0029	1.34216	0.73045	0.558472
			9	11.177	14.0239	4.68658	3.43228	1.36545	0.714157	0.051419
			10	11.5286	14.4766	4.54072	3.44056	1.31976	0.691279	0.139833
			11	8.42369	11.8955	3.89696	2.94906	1.32142	0.748075	0.277558
			12	10.7025	14.174	4.56399	3.28843	1.38789	0.669439	0.455718
			13	9.84707	12.7991	4.30979	3.14905	1.3686	0.75537	0.411413
			14	8.94355	12.3874	4.09696	2.99667	1.36717	0.732422	0.16837
			15	8.77708	12.3012	4.15585	3.02064	1.37582	0.728892	0.228321
			16	7.27715	11.8196	4.00199	2.68787	1.48891	0.654582	0.015644
			17	10.8022	13.2457	4.25993	3.43124	1.24151	0.773697	0.175577
			18	10.8699	13.5339	4.49402	3.42916	1.31053	0.745747	0.558923
			19	7.46141	11.6611	3.88484	2.69151	1.44337	0.689531	0.602
			20	12.3209	15.2566	4.74097	3.58252	1.32336	0.665176	0.609473
			21	11.0693	14.0811	4.68278	3.24757	1.44193	0.701542	0.38767
			22	10.5601	13.4145	4.2044	3.40833	1.23357	0.737442	0.314314
			23	11.9372	14.1698	4.60515	3.42838	1.34324	0.747114	0.326466
			24	10.2254	13.5339	4.45363	3.18921	1.39647	0.701531	0.331407
			25	8.92841	13.4707	4.37213	3.18111	1.3744	0.618309	0.276165
			26	9.39842	13.6924	4.29655	3.15667	1.3611	0.62995	0.309592
			27	8.38096	12.9926	4.16591	2.9779	1.39894	0.623898	0.048073
			28	11.7823	14.4579	4.79994	3.44909	1.39165	0.708322	0.219479
			29	9.44382	12.8732	4.18084	3.19591	1.30818	0.716115	0.140054
			30	12.2915	14.9787	4.85159	3.58228	1.35433	0.68844	0.378866
			31	9.48299	13.1264	4.33307	3.00883	1.44012	0.691615	0.18905
			32	9.84084	13.1963	4.54797	3.09487	1.46952	0.71013	0.310776
			33	6.45018	10.6484	3.39367	2.58316	1.31377	0.714844	0.218339
			34	10.9046	13.6345	4.54385	3.38527	1.34224	0.737127	0.141423
			35	8.06139	12.8425	3.75551	3.03827	1.23607	0.614214	0.257931
			36	9.29516	12.6508	4.15071	3.17663	1.30664	0.729848	0.199705
			37	11.3702	14.3223	4.57451	3.39761	1.34639	0.696547	0.272398
			38	9.73491	12.9039	4.34107	3.20508	1.35443	0.734678	0.113966
			39	10.1853	13.221	4.07976	3.43435	1.18793	0.732243	0.350816
			40	10.31	13.5296	4.41125	3.31593	1.33032	0.707776	0.437722
			41	10.3206	13.995	4.20694	3.43124	1.22607	0.662173	0.192422
			42	9.34857	12.8835	4.28846	3.09746	1.38451	0.707766	0.326485
			43	7.78276	11.6364	3.9095	2.80202	1.39525	0.722286	0.043359
			44	10.8076	14.174	4.63617	3.35012	1.38388	0.676009	0.327426
			45	12.2603	14.7852	4.70478	3.67476	1.28029	0.704786	0.187431
			46	8.9391	12.095	4.06336	3.01975	1.34559	0.767875	0.191284
			47	8.28838	11.8256	4.05766	2.86423	1.41667	0.744787	0.538667
			48	8.67471	12.0498	3.94058	2.98864	1.31852	0.750765	0.438841
			49	11.0043	13.608	4.51378	3.29897	1.36824	0.746764	0.184482
			50	11.396	14.5073	4.77707	3.39787	1.4059	0.680435	0.217672
			51	11.1022	14.9148	4.57276	3.34639	1.36647	0.627171	0.393563
			52	8.97826	13.1017	4.17636	2.93545	1.42274	0.657277	0.477422
			53	9.03701	12.441	4.29676	3.04383	1.41163	0.733704	0.105304
			54	11.7796	14.3717	4.93689	3.55283	1.38956	0.716676	0.183824
			55	9.22662	13.1059	4.08303	3.10893	1.31332	0.675022	0.273571
			56	8.95601	12.4862	3.9913	3.08046	1.29568	0.721873	0.469781
			57	11.4031	15.0631	4.45043	3.46634	1.2839	0.631546	0.158003
			58	10.8752	13.5483	4.47038	3.49906	1.2776	0.74452	0.192775
			59	9.90048	13.3693	4.31227	3.16456	1.36268	0.696062	0.312116
			60	9.10378	12.661	4.02285	3.09746	1.29876	0.713665	0.155959
			61	11.8571	14.3735	4.73327	3.40101	1.39172	0.721212	0.196005
			62	10.8725	14.0155	4.47536	3.45502	1.29532	0.695546	0.613093
			63	10.9206	13.6634	4.53542	3.19451	1.41975	0.735084	0.378904
			64	10.4613	13.6779	4.33635	3.21922	1.34702	0.702676	0.337803
			65	9.76161	12.9883	4.17636	3.10893	1.34334	0.727152	0.276704
			66	11.2865	14.5695	4.64135	3.52744	1.31579	0.66816	0.562919
			67	12.2016	14.1306	4.54072	3.78008	1.20122	0.767903	0.134448
			68	10.9598	13.8033	4.46241	3.32263	1.34303	0.722851	0.198421
			69	10.1675	13.3813	4.45463	3.18251	1.39972	0.713556	0.529922
			70	14.1724	16.074	5.35931	3.5927	1.49172	0.689297	0.954411
			71	7.00386	10.7388	3.32371	2.81058	1.18257	0.763195	0.095266
			72	12.0725	14.7954	4.73815	3.57158	1.32663	0.693029	0.05507
			73	10.3767	14.567	4.3703	3.30221	1.32345	0.614512	0.496085
			74	8.13883	11.7702	4.01399	3.02535	1.32679	0.738254	0.205291
			75	10.6286	13.4947	4.35642	3.37157	1.29211	0.733439	0.444486
			76	9.54263	14.0504	4.15564	3.19173	1.302	0.607434	0.326313
			77	10.4853	13.5339	4.53856	3.21701	1.4108	0.719364	0.273378
			78	12.0129	14.4187	4.6038	3.53651	1.30179	0.726114	0.209709
			79	11.671	14.1246	4.7875	3.42423	1.39813	0.735137	0.093755
			80	12.4615	14.9625	4.89179	3.67476	1.33118	0.699479	0.393306
			81	9.96724	13.81	4.50766	3.22447	1.39796	0.656748	0.204294
			82	11.2963	15.2379	4.65055	3.18586	1.45975	0.61136	0.233536
			83	12.4027	16.6972	4.77465	3.46403	1.37835	0.559039	0.107564
			84	9.19101	11.9654	3.85609	3.25223	1.18567	0.806708	0.258074
			85	8.97114	12.6303	3.95028	3.08046	1.28237	0.706692	0.296222
			86	9.50791	12.4573	4.13868	3.26889	1.26608	0.769925	0.336872
			87	9.68684	14.4724	4.06161	3.43435	1.18264	0.581183	0.227713
			88	9.46073	13.0667	4.31887	2.96802	1.45514	0.696308	0.067797
			89	11.3977	13.7333	4.20292	3.60655	1.16536	0.75941	0.037341
			90	10.3634	13.227	4.34927	3.27106	1.32962	0.744367	0.384179
			91	12.0565	14.6411	4.92244	3.57158	1.37823	0.706774	0.080935
			92	8.64267	12.0438	3.95095	3.0029	1.31571	0.748736	0.425808
			93	11.5971	14.4229	4.77539	3.39787	1.40541	0.700574	0.200494
			94	12.1606	14.5585	5.09571	3.45399	1.47531	0.720995	0.133273
			95	11.4974	14.3675	4.87775	3.43461	1.42018	0.699921	0.109037
6	PI514285.jpg	0.042194
			1	14.1608	15.6453	4.57665	4.36581	1.04829	0.726993	0.464985
			2	12.6974	14.4639	4.29842	4.11041	1.04574	0.762702	0.210859
			3	13.0633	14.9515	4.39325	4.30049	1.02157	0.734332	0.232634
			4	14.3638	16.0298	4.67879	4.50608	1.03833	0.702461	0.319069
			5	18.0669	17.7585	5.31126	4.96332	1.0701	0.719912	0.544579
			6	14.9113	15.6965	4.80086	4.32957	1.10885	0.760533	0.187526
			7	14.0825	15.3282	4.53071	4.4368	1.02117	0.753191	0.33727
			8	11.7422	13.9678	4.17892	4.00511	1.0434	0.75632	0.329027
			9	14.7573	15.7671	4.71159	4.59296	1.02583	0.745949	0.254526
			10	13.219	14.9847	4.47993	4.13975	1.08217	0.7398	0.234863
			11	15.5264	16.7918	4.98426	4.42133	1.12732	0.691967	0.474354
			12	12.1188	14.4844	4.1706	3.99687	1.04347	0.72589	0.43672
			13	12.4428	14.2891	4.31124	3.9817	1.08276	0.765805	0.096196
			14	13.6214	14.9413	4.47536	4.177	1.07143	0.766756	0.109454
			15	11.7583	14.6648	4.71858	3.62967	1.3	0.687067	0.460963
			16	15.5433	15.9317	4.88031	4.48232	1.08879	0.769537	0.325273
			17	14.8792	15.6556	4.72612	4.26056	1.10927	0.762874	0.306127
			18	12.6182	16.2887	4.66221	4.30173	1.0838	0.597633	0.375532
			19	11.9434	13.9823	4.11517	4.02263	1.023	0.767686	0.183105
			20	14.3291	15.5157	4.58229	4.52324	1.01305	0.747969	0.261464
			21	9.94054	12.7948	4.03765	3.3119	1.21913	0.763045	0.412812
			22	13.4416	19.0523	4.63617	3.97723	1.16568	0.465335	0.228149
			23	15.6617	16.6725	4.89688	4.72348	1.03671	0.708025	0.235764
			24	16.315	16.3758	4.85691	4.79827	1.01222	0.764523	0.343627
			25	13.9356	14.954	4.71442	4.38595	1.07489	0.783111	0.44279
			26	10.6856	13.4887	4.00511	3.79489	1.0554	0.738026	0.107365
			27	10.8903	13.5007	4.19741	3.79958	1.10471	0.750831	0.14833
			28	13.1665	14.6284	4.43018	4.29676	1.03105	0.77319	0.353624
			29	13.4024	15.1799	4.37783	4.2457	1.03112	0.730891	0.283993
			30	14.9424	15.6248	4.8876	4.35908	1.12125	0.769129	0.22972
			31	12.409	14.2107	4.36581	4.08325	1.0692	0.772172	0.316974
			32	12.3743	14.6139	4.29676	3.99843	1.07461	0.728106	0.764789
			33	15.5744	15.884	4.78657	4.63444	1.03283	0.775715	0.182009
			34	13.5101	14.7008	4.53228	4.22826	1.0719	0.785573	0.479977
			35	12.1143	14.2294	4.52265	3.87865	1.16604	0.751855	0.387143
			36	15.1498	15.6905	4.74172	4.59005	1.03304	0.773292	0.24822
			37	12.5167	14.526	4.22889	4.09631	1.03237	0.745427	0.283428
			38	18.7648	17.3655	5.20836	5.152	1.01094	0.781946	0.255248
			39	18.1657	17.1106	5.25465	5.00903	1.04903	0.779705	0.293004
			40	13.9463	15.1782	4.53856	4.27183	1.06244	0.760728	0.223878
			41	16.3284	16.4066	4.98426	4.72819	1.05416	0.762287	0.325566
			42	13.9249	14.8816	4.45942	4.30731	1.03531	0.790142	0.443322
			43	13.795	14.7852	4.53071	4.28473	1.05741	0.793006	0.216631
			44	13.8359	16.6827	4.58598	4.52973	1.01242	0.624721	0.302469
			45	14.5552	15.9027	4.75129	4.41186	1.07694	0.723244	0.367632
			46	13.414	15.5013	4.49877	4.27162	1.05318	0.70151	0.182541
			47	12.4677	16.0058	4.57665	4.18764	1.09289	0.611563	0.17332
			48	15.8379	17.016	4.87136	4.68278	1.04027	0.687374	0.327833
			49	12.5576	15.0818	4.43921	4.3462	1.0214	0.693764	0.085732
			50	15.5905	16.2071	4.75971	4.5712	1.04124	0.745863	0.403483
			51	14.8561	15.5507	4.63847	4.50529	1.02956	0.771995	0.140929
			52	15.0216	17.5036	4.79474	4.51181	1.06271	0.616129	0.346393
			53	16.5723	16.5923	5.11594	4.54209	1.12634	0.756449	0.049307
			54	12.6431	15.6061	4.63444	3.86462	1.1992	0.652339	0.559493
			55	12.3823	15.0486	4.27911	4.10521	1.04236	0.687097	0.237081
			56	14.7813	15.4373	4.71159	4.44142	1.06083	0.77943	0.362199
			57	12.2995	13.828	4.40155	4.06139	1.08376	0.808314	0.21347
			58	14.8329	15.4313	4.73421	4.52324	1.04664	0.78276	0.296142
			59	17.3663	16.6827	5.14024	4.83689	1.06272	0.784126	0.326394
			60	7.60295	11.0167	3.40546	3.10119	1.09811	0.787209	0.100635
			61	13.381	14.9088	4.77707	4.20948	1.13484	0.756512	0.097827
			62	13.6953	14.567	4.6559	4.23835	1.09852	0.811038	0.221727
			63	11.6586	14.954	4.17807	3.95095	1.05748	0.655152	0.396376
			64	11.7672	14.0871	4.11517	3.83224	1.07383	0.745138	0.227615
			65	15.4249	15.7791	4.96565	4.49422	1.1049	0.778512	0.180768
			66	13.5689	15.1083	4.40701	4.25512	1.0357	0.747006	0.066415
			67	8.94177	12.4248	3.97096	3.40337	1.16677	0.727869	0.293499
			68	11.1725	13.5893	4.13287	3.94419	1.04784	0.760271	0.177274
			69	11.9158	13.6514	4.33861	3.9496	1.09849	0.803484	0.346866
			70	13.2386	14.5917	4.65973	4.20356	1.10852	0.781341	0.29139
			71	12.4927	14.4519	4.60863	4.0091	1.14954	0.75165	0.401355
			72	10.0465	13.0113	3.93221	3.78008	1.04024	0.745732	0.199909
			73	14.0647	14.8159	4.56652	4.35561	1.04842	0.805163	0.199404
			74	12.5772	14.4971	4.4344	4.2457	1.04444	0.752027	0.161609
			75	16.7931	16.5344	5.08732	4.74716	1.07166	0.771905	0.069658
			76	16.2581	16.7628	5.04709	4.68658	1.07692	0.727083	0.384265
			77	13.511	14.4204	4.34107	4.30173	1.00915	0.816471	0.189696
			78	14.7581	15.8243	4.65055	4.51812	1.02931	0.740612	0.229599
			79	11.501	13.7273	4.22952	3.73793	1.13152	0.76696	0.136589
			80	9.60494	12.5809	3.85077	3.54656	1.08578	0.762577	0.525392
			81	16.6017	16.7893	4.95543	4.82214	1.02764	0.74011	0.528011
			82	12.2666	14.6616	4.28722	4.11365	1.04219	0.717082	0.221188
			83	13.7505	15.0588	4.45043	4.39082	1.01357	0.761982	0.217479
			84	14.7377	15.5524	4.76569	4.49897	1.05929	0.765669	0.100018
			85	14.8365	15.7399	4.92009	4.38027	1.12324	0.752548	0.430903
			86	13.4888	14.9949	4.44823	4.17807	1.06466	0.753864	0.089798
			87	16.2545	16.1951	5.20768	4.38859	1.18664	0.778785	0.418239
			88	14.6816	15.5447	4.92877	4.37864	1.12564	0.763517	0.229759
			89	15.4516	16.0383	4.81087	4.63694	1.03751	0.75486	0.267896
			90	16.1326	16.1474	5.02535	4.38027	1.14727	0.777514	0.52323
			91	12.9057	14.4988	4.33307	4.27807	1.01286	0.771481	0.215543
			92	10.6473	13.7291	4.28909	3.59344	1.19359	0.70985	0.552052
			93	13.738	14.7682	4.435	4.39569	1.00894	0.791546	0.304576
			94	14.9246	15.5729	4.98176	4.21202	1.18275	0.773344	0.20314
			95	14.7475	15.7399	4.72065	4.29676	1.09865	0.748033	0.051918
			96	16.1067	16.7568	4.88086	4.82214	1.01218	0.720831	0.127538
			97	13.3027	14.7375	4.61674	3.99442	1.15579	0.769664	0.456458
			98	15.3492	16.069	4.81272	4.34107	1.10865	0.746995	0.726471
			99	14.5276	15.1739	4.75279	4.04558	1.17481	0.792878	0.22775
			100	13.9267	15.277	4.83099	4.13265	1.16898	0.74986	0.59124
			101	12.2879	14.5363	4.32155	4.03853	1.07008	0.730772	0.290737
			102	12.8078	15.145	4.40479	4.32155	1.01926	0.701691	0.246053
			103	15.4801	16.4518	4.74266	4.3827	1.08213	0.718717	0.144899
			104	14.565	16.1022	4.88468	4.25742	1.14733	0.705909	0.192839
7	PI514286.jpg	0.042194
			1	14.1938	15.0334	4.68373	4.21202	1.11199	0.789212	0.134156
			2	15.4614	16.3511	4.9114	4.39811	1.11671	0.726712	0.093087
			3	14.6193	16.0016	4.59625	4.47695	1.02665	0.71748	0.397834
			4	11.7049	13.4265	4.227	3.84962	1.09803	0.815925	0.400277
			5	15.156	15.7152	4.76476	4.40459	1.08177	0.771178	0.297531
			6	13.6472	17.236	4.65762	4.12403	1.12939	0.577274	0.693188
			7	10.9874	13.3916	3.9622	3.74744	1.05731	0.769914	0.052653
			8	15.7427	15.7519	4.83486	4.70157	1.02835	0.797298	0.152914
			9	11.5295	13.7828	4.28473	3.82852	1.11916	0.762687	0.46505
			10	10.8948	15.1552	4.00511	3.83224	1.04511	0.59608	0.335984
			11	13.7674	17.1718	6.17953	3.463	1.78444	0.586721	0.68243
			12	12.8567	14.579	4.47436	4.14491	1.07948	0.760127	0.248082
			13	10.9242	16.1227	4.00577	3.68444	1.08721	0.528109	0.726622
			14	15.3973	15.353	4.77409	4.4344	1.0766	0.820862	0.2269
			15	16.9827	16.2046	4.95596	4.53856	1.09197	0.812718	0.130872
			16	15.9661	15.5415	4.8413	4.585	1.0559	0.830662	0.389082
			17	12.7161	14.1281	4.33348	3.9095	1.10845	0.800566	0.501993
			18	14.905	15.2498	4.55716	4.40519	1.0345	0.8054	0.084713
			19	12.3938	14.2993	4.34107	4.15242	1.04543	0.7617	0.393813
			20	14.014	14.5271	4.63847	4.18403	1.10861	0.834478	0.194304
			21	12.6084	14.7315	4.30731	3.9304	1.0959	0.730086	0.515387
			22	11.6283	13.3072	4.15221	3.90791	1.06251	0.825192	0.414618
			23	12.4295	13.9943	4.14642	3.97252	1.04377	0.797557	0.226608
			24	11.7556	14.4759	4.11971	4.02594	1.02329	0.704961	0.151364
			25	12.733	13.8297	4.24717	4.11387	1.0324	0.836592	0.140622
			26	17.7981	18.9135	5.23071	4.96386	1.05376	0.625229	0.596909
			27	11.9078	13.8979	4.20419	3.93402	1.06868	0.77472	0.281124
			28	15.0207	18.2274	4.75896	4.32875	1.09938	0.568134	0.616222
			29	15.8611	15.925	4.85947	4.68658	1.03689	0.785934	0.059368
			30	12.7268	16.3102	4.65782	4.12122	1.1302	0.601188	0.518293
			31	13.4514	16.045	4.87867	4.37071	1.11622	0.656592	0.139386
			32	10.5539	13.6609	3.93651	3.82084	1.03027	0.710656	0.342349
			33	13.5893	14.1094	4.32957	4.15564	1.04186	0.857815	0.252672
			34	14.3344	15.5567	4.69645	4.41448	1.06387	0.744313	0.275189
			35	12.952	14.2577	4.30007	4.00199	1.07448	0.800662	0.132401
			36	12.0752	14.8841	4.50371	3.71548	1.21215	0.684952	0.413281
			37	10.5111	12.5929	3.97902	3.70972	1.07259	0.832934	0.074035
			38	10.6126	12.4241	3.80075	3.7066	1.0254	0.86398	0.093668
			39	14.0166	14.9353	4.45363	4.30297	1.03501	0.789638	0.081073
			40	15.0065	15.3752	4.85691	4.36316	1.11316	0.797716	0.101443
			41	15.4988	16.3137	4.96332	4.40054	1.12789	0.731817	0.382548
			42	11.1939	13.1359	4.25659	3.68275	1.15582	0.815214	0.238215
			43	10.7693	13.0847	3.98706	3.69023	1.08044	0.790439	0.217303
			44	10.0607	13.4018	4.07342	3.64338	1.11803	0.703903	0.087315
			45	11.7592	13.62	4.06161	3.85077	1.05475	0.796585	0.125188
			46	13.9694	18.3041	4.6038	4.37681	1.05186	0.523956	0.190682
			47	14.5036	15.324	4.48172	4.36255	1.02732	0.77614	0.053576
			48	14.6308	16.3903	4.79827	4.34415	1.10454	0.684391	0.21912
			49	15.0216	15.0419	5.2499	4.00399	1.31117	0.834302	0.240661
			50	13.5066	16.4066	4.55559	4.28909	1.06214	0.63055	0.02674
			51	11.7734	13.7828	4.33759	4.06752	1.0664	0.778822	0.262462
			52	12.4953	17.6579	4.5366	4.10651	1.10474	0.503592	0.289961
			53	15.4409	16.3119	4.71612	4.52894	1.04133	0.729242	0.219015
			54	15.4338	16.9691	4.83026	4.56009	1.05925	0.673546	0.148855
			55	14.1929	15.0871	4.61076	4.21307	1.09439	0.783557	0.313543
			56	13.2662	15.8678	4.42394	4.27183	1.03561	0.662103	0.335461
			57	15.1106	16.098	4.82435	4.55423	1.05931	0.732742	0.325754
			58	15.4017	17.338	4.95417	4.47337	1.10748	0.643842	0.701461
			59	12.1304	13.7641	4.14276	4.02594	1.02902	0.804619	0.30991
			60	12.3938	13.3167	4.23289	3.98058	1.06338	0.878263	0.051376
			61	12.1188	13.7309	4.28846	3.94058	1.08828	0.807744	0.179374
			62	12.0743	13.609	4.33348	4.03522	1.07391	0.81925	0.121271
			63	13.6339	14.5398	4.41448	4.16847	1.05902	0.810424	0.319221
			64	13.7175	14.6471	4.72762	4.10065	1.1529	0.80349	0.313368
			65	13.6686	16.415	4.4354	4.20864	1.05388	0.637454	0.48551
			66	9.87733	12.078	3.7789	3.56459	1.06012	0.850856	0.322606
			67	13.438	14.8798	4.48331	4.21371	1.06398	0.762693	0.213646
			68	10.8298	12.84	4.08564	3.78244	1.08016	0.825466	0.267546
			69	16.0373	15.5355	4.7875	4.56028	1.04983	0.835011	0.235623
			70	15.0777	15.3547	4.74097	4.52658	1.04736	0.803641	0.178089
			71	11.5945	14.7382	4.89179	3.97902	1.2294	0.670763	0.296709
			72	13.7692	16.1372	4.57412	4.23394	1.08035	0.664451	0.090292
			73	11.9728	14.5627	4.1292	3.87267	1.06624	0.709445	0.312209
			74	15.44	15.4289	5.31712	4.20356	1.26491	0.81506	0.227274
			75	13.3784	15.8822	4.58675	4.16526	1.10119	0.666484	0.333231
			76	15.659	19.6423	5.25651	4.33122	1.21363	0.510024	0.306277
			77	17.0325	16.0069	5.0195	4.53856	1.10597	0.835366	0.324988
			78	16.5047	15.4264	5.20289	4.29406	1.21165	0.871542	0.389667
			79	12.8861	14.0395	4.30297	4.1706	1.03174	0.821545	0.135193
			80	12.968	14.1238	4.41125	4.09	1.07855	0.816916	0.363035
			81	14.1555	14.4699	5.10043	3.8683	1.31852	0.849582	0.10102
			82	15.7872	15.4638	4.90505	4.42455	1.1086	0.829624	0.300186
			83	12.3565	16.6682	4.36153	4.05503	1.07559	0.55889	0.406265
			84	15.6376	15.4289	4.81549	4.49422	1.07149	0.825492	0.184298
			85	15.5967	15.3445	4.86277	4.40701	1.10342	0.832412	0.334274
			86	15.708	16.7244	5.21997	4.82196	1.08254	0.705716	0.318645
			87	11.0737	13.4163	3.92609	3.83224	1.02449	0.773108	0.264951
			88	14.865	16.2982	5.13209	4.44562	1.15441	0.703226	0.170724
			89	13.1825	15.1457	4.51319	4.27495	1.05573	0.722154	0.389384
			90	13.0276	15.7954	4.37681	4.13114	1.05947	0.65617	0.075953
			91	11.4494	13.4572	4.19996	3.61246	1.16263	0.794477	0.231449
			92	13.3481	16.2932	4.57898	4.05766	1.12848	0.631853	0.504306
			93	16.9275	16.5277	4.81549	4.6425	1.03726	0.778717	0.212731
			94	9.38685	13.5314	3.83781	3.57158	1.07454	0.644238	0.322221
			95	15.7213	16.1304	5.30724	4.11906	1.28846	0.759287	0.227554
			96	14.4288	16.0545	5.08872	3.88209	1.31082	0.703468	0.099422
			97	14.7368	14.6259	4.63175	4.32813	1.07015	0.865696	0.169411
			98	14.6932	15.3078	4.72348	4.45363	1.06059	0.787955	0.064912
			99	13.0009	14.1281	4.39407	4.00511	1.09712	0.818499	0.325684
			100	9.40821	13.81	4.06402	3.41876	1.18874	0.619914	0.203356
			101	13.8849	17.1498	4.56652	4.32052	1.05694	0.593243	0.306405
			102	11.0426	14.1101	3.95456	3.83572	1.03098	0.69698	0.092986
			103	13.584	15.843	4.77465	3.99687	1.1946	0.68008	0.130513
			104	14.873	14.7905	5.08872	4.0339	1.26149	0.854366	0.117965
			105	11.161	13.8177	4.15328	3.56559	1.16482	0.734578	0.384909
8	PI514287.jpg	0.042194
			1	22.3887	23.4732	8.38687	4.73252	1.77218	0.510614	0.939002
			2	17.669	16.9538	5.13903	4.95129	1.03792	0.772477	0.163923
			3	20.8505	18.2292	5.67428	5.14093	1.10375	0.788482	0.615358
			4	14.9798	14.9592	4.67765	4.32978	1.08034	0.841195	0.139829
			5	16.8696	16.1654	4.88159	4.78935	1.01926	0.811228	0.402635
			6	18.9962	17.0894	5.17476	4.83486	1.0703	0.817378	0.425783
			7	17.1198	16.0443	4.98837	4.83633	1.03144	0.835731	0.203942
			8	16.3836	16.063	4.96404	4.71839	1.05206	0.79793	0.267708
			9	15.3065	15.301	4.79474	4.47357	1.07179	0.821568	0.262314
			10	16.4548	16.2932	4.98676	4.79827	1.03928	0.778913	0.277019
			11	14.3736	14.7188	4.57665	4.21962	1.08461	0.833739	0.220654
			12	18.2663	16.7169	5.02535	4.87556	1.03072	0.821388	0.359769
			13	15.8388	15.6531	4.71839	4.62598	1.01998	0.812332	0.24993
			14	16.8135	15.8176	4.93112	4.64844	1.06081	0.844477	0.221679
			15	14.168	14.9557	4.86277	4.33451	1.12187	0.79598	0.159339
			16	15.8148	15.4041	4.75821	4.56964	1.04127	0.837525	0.369639
			17	17.5328	16.1082	5.03243	4.93869	1.01898	0.849116	0.235071
			18	17.1536	16.3299	4.98337	4.73872	1.05163	0.808344	0.707129
			19	16.9827	16.2251	5.00832	4.71008	1.06332	0.810668	0.270645
			20	13.9997	14.6079	4.62406	4.24675	1.08885	0.824425	0.204815
			21	14.7893	15.0027	4.54464	4.46241	1.01843	0.825695	0.153385
			22	15.3741	15.1407	4.66087	4.56652	1.02066	0.842765	0.403691
			23	14.3647	14.9984	4.57646	4.31041	1.06172	0.802442	0.266929
			24	10.6331	13.0515	4.31227	3.35038	1.2871	0.784418	0.579051
			25	18.8752	16.8073	5.1782	5.13729	1.00796	0.839663	0.186749
			26	19.2571	17.1406	5.24583	5.07207	1.03426	0.823659	0.389853
			27	17.6263	16.3462	5.16356	4.81604	1.07216	0.828969	0.373061
			28	16.1495	15.7392	4.81549	4.64844	1.03594	0.819223	0.24854
			29	12.1473	13.7863	4.40479	3.93311	1.11992	0.803145	0.13048
			30	13.3543	14.0769	4.37783	4.15135	1.05455	0.846874	0.282167
			31	14.8142	14.77	4.67765	4.35642	1.07374	0.853352	0.020283
			32	19.841	17.4976	5.53708	5.04515	1.09751	0.814359	0.203885
			33	18.2708	16.5114	5.21059	4.88942	1.06569	0.842165	0.359631
			34	16.3248	16.1269	4.95417	4.59121	1.07905	0.78878	0.283447
			35	17.466	16.1824	5.11245	4.90215	1.0429	0.838148	0.408525
			36	16.9604	15.9147	5.16632	4.68525	1.10268	0.84149	0.26656
			37	17.8497	16.5397	5.09763	4.97192	1.02528	0.819951	0.324739
			38	14.0656	14.5415	4.48232	4.34927	1.03059	0.835886	0.276034
			39	18.309	17.3341	6.04098	4.39325	1.37506	0.765724	0.438147
			40	15.8522	15.5909	4.96565	4.57665	1.085	0.819512	0.15963
			41	14.4555	14.7947	4.51713	4.39184	1.02853	0.829908	0.190908
			42	15.9661	15.3921	5.074	4.56672	1.11108	0.846857	0.315014
			43	13.6517	14.3156	4.45363	4.39407	1.01355	0.8371	0.071959
			44	17.0049	16.0111	4.89251	4.75971	1.0279	0.833571	0.262339
			45	16.4779	15.6241	4.84626	4.50608	1.07549	0.848247	0.34912
			46	16.0062	15.5602	4.81697	4.68354	1.02849	0.830743	0.153901
			47	19.8579	17.5728	5.40348	5.18867	1.0414	0.808095	0.215813
			48	17.9592	16.6453	5.05097	4.99319	1.01157	0.814547	0.198908
			49	16.6729	15.902	4.93869	4.61789	1.06947	0.828548	0.350717
			50	16.097	15.7579	5.0425	4.68278	1.07682	0.81462	0.240539
			51	19.8935	17.9852	5.56594	5.20546	1.06925	0.772841	0.396609
			52	15.7489	15.55	4.76663	4.55149	1.04727	0.818468	0.285815
			53	15.4382	15.7315	4.85085	4.39731	1.10314	0.783916	0.133081
			54	18.147	16.8592	5.26074	4.53856	1.15912	0.802306	0.516367
			55	18.3544	16.9658	5.475	4.73815	1.15551	0.801309	0.572222
			56	14.9121	14.8773	4.66221	4.51181	1.03333	0.846641	0.063233
			57	18.4479	16.7144	5.41204	4.80809	1.12561	0.8298	0.282025
			58	15.6278	15.2968	4.68715	4.43118	1.05777	0.839282	0.361832
			59	12.4562	13.6567	4.18977	3.96288	1.05726	0.83927	0.019885
			60	16.729	16.0485	5.14024	4.77763	1.0759	0.816222	0.397751
			61	19.7609	17.4372	5.3706	5.0726	1.05875	0.8167	0.469751
			62	17.2604	16.624	5.3959	4.70932	1.14579	0.784852	0.255361
			63	21.0784	18.0159	5.62433	5.43567	1.03471	0.81608	0.295881
			64	15.1721	15.1655	4.79474	4.3232	1.10907	0.828979	0.260789
			65	20.295	18.339	5.51259	5.04656	1.09235	0.758311	0.290408
			66	18.8636	17.201	5.32248	5.0395	1.05615	0.801174	0.028664
			67	21.3	18.119	5.76455	5.31612	1.08435	0.815303	0.33994
			68	19.0016	17.1533	5.31327	4.93671	1.07628	0.811526	0.291201
			69	18.3838	16.9666	5.4737	4.75522	1.15109	0.802523	0.424802
			70	15.4391	15.8695	4.85745	4.29489	1.13098	0.77038	0.277389
			71	15.3768	15.3173	4.86569	4.22321	1.15213	0.823594	0.503307
			72	19.5571	17.2812	5.40101	4.92009	1.09775	0.822939	0.271144
			73	14.4929	15.1757	4.63694	4.19656	1.10494	0.790801	0.481074
			74	18.4292	16.4825	5.1782	4.65629	1.11209	0.852456	0.382778
			75	15.9554	15.7067	4.92371	4.17636	1.17895	0.812729	0.370653
			76	20.1357	17.3196	5.50289	5.11402	1.07604	0.843526	0.601323
			77	16.9132	16.1347	5.01595	4.37071	1.14763	0.816425	0.413705
			78	19.2099	17.0894	5.1782	5.13729	1.00796	0.82657	0.455421
			79	17.045	16.2805	5.02553	4.89233	1.02723	0.808112	0.456464
			80	15.8513	15.8218	4.88742	4.47218	1.09285	0.795719	0.137004
			81	17.1269	16.1721	4.96332	4.52324	1.09729	0.822914	0.200388
			82	16.9604	15.9147	5.12237	4.54856	1.12615	0.84149	0.456788
			83	12.0449	13.7001	4.47038	3.80332	1.17539	0.806423	0.234685
			84	21.4415	18.1822	5.58654	5.45333	1.02443	0.815026	0.134589
			85	21.3792	18.8803	5.78198	5.0861	1.13682	0.753675	0.356367
			86	14.5819	15.0768	4.71008	4.34988	1.08281	0.806127	0.538693
			87	16.1023	16.1124	5.13747	4.47038	1.14922	0.779426	0.535093
			88	16.6426	15.8261	4.81475	4.54483	1.05939	0.834997	0.182033
			89	17.8942	16.5157	5.24294	4.78657	1.09535	0.824385	0.239107
			90	19.4698	17.4295	5.43305	5.07523	1.0705	0.805385	0.261713
			91	15.019	15.3282	4.9143	4.40459	1.11572	0.803277	0.562668
			92	20.5407	17.7278	5.47679	5.17252	1.05882	0.821324	0.119938
			93	19.9265	17.3938	5.47971	5.05573	1.08386	0.827661	0.148863
			94	18.8565	17.1721	5.27088	4.91049	1.07339	0.803574	0.312392
			95	17.1572	16.9521	5.05784	4.96422	1.01886	0.750254	0.1813
			96	18.342	17.201	5.13105	4.92009	1.04288	0.779019	0.454887
			97	19.0977	17.2956	5.57745	4.66679	1.19514	0.802266	0.544753
			98	15.5308	15.4723	4.86844	4.58539	1.06173	0.815257	0.317552
			99	18.2031	16.9828	5.23071	4.65686	1.12323	0.793116	0.400147
			100	17.2702	16.5873	5.1782	4.78935	1.08119	0.788777	0.451148
9	PI514288.jpg	0.042194
			1	13.7896	15.9522	4.59005	4.30731	1.06564	0.680964	0.226729
			2	13.9766	14.9285	4.56711	4.34107	1.05207	0.788091	0.091422
			3	20.0805	17.5114	5.34817	5.09152	1.05041	0.822894	0.420093
			4	13.2057	14.0786	4.39021	4.04227	1.08607	0.837238	0.286677
			5	16.4726	15.8158	4.90977	4.56964	1.07443	0.827537	0.65338
			6	10.5022	13.8612	4.06161	3.69867	1.09813	0.686898	0.220898
			7	18.1702	16.7169	5.09292	4.8367	1.05297	0.817065	0.255902
			8	18.1221	17.8634	5.44091	4.98676	1.09107	0.713658	0.186412
			9	14.4279	15.3692	4.5595	4.42716	1.02989	0.767557	0.36765
			10	16.883	16.1142	4.99194	4.70951	1.05997	0.817036	0.09052
			11	16.559	16.0213	4.9143	4.72593	1.03986	0.810673	0.471201
			12	16.7272	16.2812	5.01471	4.95543	1.01196	0.792974	0.143531
			13	14.3878	15.7894	4.63175	4.34927	1.06495	0.725229	0.392025
			14	12.9351	14.0377	4.37783	4.15135	1.05455	0.824873	0.220374
			15	18.1079	16.3938	5.11402	4.96189	1.03066	0.846672	0.231735
			16	15.8335	15.4493	4.72819	4.55423	1.0382	0.833616	0.703076
			17	18.5387	16.8243	5.1088	4.95686	1.03065	0.823032	0.33795
			18	20.5086	17.7892	5.37855	5.28488	1.01772	0.814389	0.07119
			19	13.4095	14.3505	4.3462	4.13524	1.05102	0.818253	0.221547
			20	15.7035	15.4349	4.87063	4.43058	1.09932	0.828326	0.472745
			21	18.285	16.4765	5.2582	4.86112	1.08169	0.846401	0.344288
			22	8.30618	12.262	3.52744	3.28274	1.07454	0.694203	0.038824
			23	12.4232	13.6609	4.15521	3.94487	1.05332	0.836532	0.112421
			24	13.6748	14.1323	4.39731	4.26494	1.03103	0.860407	0.209569
			25	14.6958	14.9165	4.60766	4.41992	1.04248	0.829981	0.390284
			26	15.3483	16.2251	4.79047	4.58054	1.04583	0.732652	0.292541
			27	15.6581	16.0528	4.87775	4.70043	1.03773	0.76357	0.116958
			28	14.297	14.4392	4.65973	4.23793	1.09953	0.861731	0.279497
			29	13.0962	13.8008	4.24381	4.16334	1.01933	0.864069	0.089553
			30	15.6412	16.3017	4.75915	4.49283	1.05928	0.739629	0.405446
			31	17.7536	16.3504	5.09868	4.88359	1.04404	0.834523	0.225842
			32	16.3115	15.5355	4.75279	4.65992	1.01993	0.849286	0.09573
			33	15.2851	15.0624	4.56964	4.47536	1.02107	0.846629	0.470579
			34	14.5089	15.3325	4.64442	4.4175	1.05137	0.775567	0.322753
			35	14.9219	14.7972	4.6009	4.44883	1.03418	0.856399	0.444159
			36	14.9219	15.9726	4.73872	4.4175	1.07271	0.734991	0.452738
			37	15.2362	15.2124	4.71008	4.40317	1.0697	0.827351	0.400635
			38	17.6672	16.0895	4.96709	4.81549	1.03148	0.857618	0.179045
			39	12.5016	13.6899	4.26244	4.07452	1.04612	0.838249	0.038454
			40	14.6976	15.0564	4.72593	4.51654	1.04636	0.814736	0.137422
			41	18.52	16.8115	5.20375	4.93689	1.05405	0.823447	0.189105
			42	15.7017	15.2601	4.71858	4.4368	1.06351	0.847312	0.241058
			43	13.9472	15.3162	4.49402	4.40054	1.02124	0.747123	0.430214
			44	14.2783	15.532	4.52658	4.43379	1.02093	0.743763	0.382251
			45	11.5722	13.2944	4.06402	3.97252	1.02303	0.822785	0.147127
			46	17.7197	16.4168	5.10252	4.64614	1.09823	0.826209	0.688633
			47	14.4573	14.7598	4.53856	4.40519	1.03028	0.833946	0.355346
			48	14.3656	14.6012	4.55012	4.37681	1.0396	0.84675	0.283807
			49	18.3954	16.7032	5.23564	4.90614	1.06716	0.828554	0.342762
			50	14.9629	14.9225	4.69285	4.48232	1.04697	0.844384	0.155169
			51	12.8576	14.2312	4.42857	4.06686	1.08894	0.797789	0.219111
			52	11.8019	13.274	4.22889	3.70732	1.14069	0.841705	0.166625
			53	16.3409	15.6675	4.77092	4.61943	1.03279	0.836533	0.313601
			54	18.536	16.6018	5.15563	4.90977	1.05008	0.845114	0.238128
			55	19.1449	17.207	5.22611	4.90487	1.06549	0.812554	0.707336
			56	15.2192	15.3275	4.78935	4.48232	1.0685	0.814067	0.433629
			57	14.5249	16.5259	4.77707	4.26724	1.11948	0.668333	0.904696
			58	12.1624	13.5663	4.27911	3.80777	1.12379	0.830434	0.365687
			59	14.0549	15.1782	4.63444	4.33019	1.07026	0.766652	0.33808
			60	13.8519	15.2686	4.64825	4.34107	1.07076	0.746662	0.218105
			61	18.4248	16.682	5.16029	5.00849	1.03031	0.831989	0.329956
			62	18.933	17.3758	5.43043	4.93869	1.09957	0.788027	0.190506
			63	14.6469	14.8339	4.67003	4.36316	1.07033	0.836457	0.148905
			64	16.364	16.7381	4.85745	4.68373	1.03709	0.733983	0.134682
			65	12.6823	14.221	4.22973	4.00288	1.05667	0.788042	0.332785
			66	20.2229	17.8224	5.32281	5.14422	1.03472	0.800053	0.365994
			67	13.3908	14.2944	4.58054	4.11452	1.11326	0.823545	0.250671
			68	19.6256	17.4023	5.28101	4.97389	1.06174	0.814369	0.555467
			69	12.7437	16.8991	4.50766	4.20356	1.07235	0.560758	0.241541
			70	11.3221	15.4688	4.3166	3.92768	1.09902	0.594599	0.681067
			71	17.1572	16.1262	4.91212	4.73815	1.03672	0.82907	0.412992
			72	19.4271	17.2872	5.41681	4.90705	1.10388	0.816903	0.522495
			73	15.0243	16.618	4.69721	4.60515	1.01999	0.683666	0.15468
			74	17.8292	17.1371	5.27561	4.89906	1.07686	0.7629	0.151011
			75	12.7339	13.834	4.22721	4.13287	1.02283	0.836137	0.407185
			76	16.6765	15.7622	5.10705	4.35581	1.17247	0.843493	0.232624
			77	17.0575	16.3903	5.1215	4.73252	1.08219	0.7979	0.052569
			78	13.2618	16.5796	4.44482	4.21772	1.05384	0.606267	0.450387
			79	13.2324	14.96	4.44883	4.1447	1.07338	0.742996	0.085687
			80	14.7653	15.3734	4.66393	4.32381	1.07866	0.785072	0.479118
			81	15.6937	15.7152	5.03879	4.51023	1.11719	0.798536	0.614495
			82	15.1471	16.3289	4.88377	4.46241	1.09442	0.713883	0.995513
			83	21.1718	17.9563	5.65747	4.95039	1.14283	0.825156	0.086096
			84	20.53	17.5481	5.56098	5.17201	1.07521	0.837799	0.401268
			85	16.5679	16.0238	5.16029	4.42234	1.16687	0.810857	0.578447
			86	16.2705	16.4807	4.89615	4.74454	1.03195	0.752766	0.299045
			87	16.2892	15.6506	4.95686	4.65915	1.0639	0.835698	0.355567
			88	16.4913	16.2335	4.92371	4.5636	1.07891	0.78639	0.559845
			89	15.9456	15.5976	4.81919	4.46241	1.07995	0.823633	0.429662
			90	9.7625	12.2655	4.00511	3.40101	1.17762	0.81545	0.58861
			91	14.6433	15.4561	4.69342	4.33307	1.08316	0.770285	0.584492
			92	17.9441	18.7507	5.4654	4.73966	1.15312	0.64135	0.486334
			93	17.6343	17.0015	5.04515	4.98766	1.01153	0.766641	0.254574
			94	16.7005	16.9214	5.11245	4.54483	1.12489	0.732939	0.058678
			95	15.489	15.4596	4.6843	4.42777	1.05794	0.814399	0.273716
			96	19.2588	17.3239	5.38301	4.99408	1.07788	0.8064	0.387659
			97	16.1744	16.0623	4.8367	4.66889	1.03594	0.787813	0.300728
			98	12.9101	14.5091	4.50371	4.02263	1.11959	0.770658	0.21234
			99	13.6045	16.2667	4.47038	4.29717	1.04031	0.646086	0.553759
			100	15.0261	15.544	4.68354	4.55012	1.02932	0.781506	0.353993
			101	14.8427	16.8787	5.03826	4.4344	1.13618	0.654707	0.500558
			102	15.4703	16.3451	4.73252	4.40297	1.07485	0.727664	0.527127
			103	15.9465	15.6693	4.83099	4.45363	1.08473	0.816162	0.408378
			104	15.0127	14.984	4.63233	4.27183	1.08439	0.840265	0.516553
10	PI514289.jpg	0.042194
			1	12.3725	13.7411	4.64844	3.58029	1.29834	0.823425	0.024327
			2	17.3307	16.1244	5.27038	4.36479	1.20747	0.83764	0.16673
			3	15.3332	15.5217	5.34817	4.03765	1.32458	0.799765	0.386135
			4	11.1351	12.8707	4.44883	3.51201	1.26675	0.844692	0.100091
			5	10.5957	12.5826	4.26494	3.34	1.27693	0.841002	0.123385
			6	9.92718	12.2408	4.31144	3.19033	1.35141	0.832558	0.128074
			7	10.2966	12.673	4.4845	3.1363	1.42987	0.805646	0.191362
			8	11.5927	13.1359	4.43359	3.49677	1.26791	0.844257	0.363017
			9	12.4838	13.7863	4.67879	3.57456	1.30891	0.825392	0.214956
			10	10.2272	12.5042	4.31227	3.29789	1.30758	0.821961	0.181936
			11	10.9972	12.852	4.17913	3.45322	1.21021	0.836658	0.346592
			12	10.7702	12.9671	4.55891	3.28193	1.3891	0.804906	0.284243
			13	9.41445	12.0516	4.12942	2.9779	1.38669	0.814548	0.47825
			14	12.2025	13.5766	4.60245	3.59641	1.27973	0.831913	0.175855
			15	10.5227	12.5392	4.28722	3.30221	1.29829	0.841005	0.129028
			16	13.1273	14.0727	4.71744	3.79207	1.24403	0.832981	0.182248
			17	12.4535	14.0684	4.9114	3.52744	1.39234	0.790698	0.448605
			18	12.312	13.5723	4.85085	3.54832	1.36708	0.839902	0.127693
			19	10.7114	12.6381	4.19062	3.49218	1.2	0.842746	0.156721
			20	11.8437	13.5723	4.62694	3.48069	1.32932	0.80796	0.126964
			21	13.0072	13.99	4.85085	3.64265	1.33168	0.835134	0.164007
			22	11.4405	13.0148	4.52874	3.49091	1.2973	0.848748	0.131171
			23	9.50346	12.0661	4.20948	3.11494	1.35138	0.820278	0.266813
			24	12.8665	14.2806	5.15615	3.56134	1.44781	0.792824	0.067465
			25	12.4446	13.8852	4.6067	3.71164	1.24115	0.811127	0.238753
			26	12.6013	13.7863	4.81604	3.52516	1.36619	0.833161	0.269824
			27	15.0448	14.9924	5.20836	4.00044	1.30195	0.841106	0.435517
			28	10.7809	12.7309	4.54209	3.30113	1.37592	0.835879	0.249047
			29	10.6233	12.9509	4.45782	3.2697	1.36337	0.795921	0.222242
			30	10.2236	12.3355	4.23793	3.24483	1.30606	0.844314	0.060366
			31	15.1142	15.0274	5.03879	4.07604	1.2362	0.841062	0.32042
			32	11.5304	13.2987	4.54444	3.40833	1.33333	0.819288	0.282239
			33	11.5446	13.4325	4.81919	3.26316	1.47685	0.804037	0.015111
			34	13.8395	14.7333	5.05713	3.78173	1.33725	0.801182	0.301387
			35	13.3846	14.4409	4.74322	3.68855	1.28593	0.80654	0.260334
			36	13.8893	14.6199	4.89106	3.81548	1.2819	0.816583	0.170361
			37	12.9324	13.9635	4.73815	3.77513	1.2551	0.833484	0.345724
			38	9.89069	12.2511	4.10651	3.25333	1.26225	0.828111	0.124306
			39	9.99751	12.274	4.24045	3.22447	1.31509	0.833926	0.175303
			40	16.3596	15.7971	5.54977	4.0581	1.36758	0.823806	0.851075
			41	9.76784	12.2655	4.25659	3.24236	1.3128	0.815896	0.040365
			42	12.0129	13.4735	4.44402	3.62477	1.22602	0.831569	0.156424
			43	9.27647	11.957	4.06161	3.03152	1.33979	0.815364	0.351084
			44	12.6137	14.2457	4.96332	3.56659	1.39162	0.781065	0.332026
			45	13.1888	14.1818	4.8367	3.7612	1.28595	0.824051	0.011571
			46	12.4286	13.7309	4.71858	3.57083	1.32142	0.828391	0.05214
			47	14.1208	14.9225	5.10339	3.75717	1.35831	0.796863	0.416384
			48	10.5993	12.7224	4.2616	3.31834	1.28426	0.822895	0.19817
			49	11.8339	13.4223	4.49897	3.51125	1.2813	0.825443	0.158628
			50	11.7004	13.3089	4.32155	3.63482	1.18893	0.83009	0.309116
			51	8.99072	11.6501	4.07342	3.08046	1.32234	0.832424	0.190221
			52	12.684	14.2969	5.04515	3.47941	1.45	0.779805	0.054951
			53	10.8895	12.8912	4.45782	3.31002	1.34677	0.823433	0.408068
			54	14.03	14.937	5.09728	3.9496	1.29058	0.790205	0.056773
			55	12.1099	13.632	4.68886	3.55283	1.31975	0.818901	0.165343
			56	12.6217	13.8135	4.92877	3.67646	1.34063	0.831231	0.110846
			57	12.433	14.0172	4.70043	3.55283	1.32301	0.795174	0.234973
			58	11.7467	13.5211	4.76868	3.38659	1.40811	0.80742	0.384444
			59	12.6564	13.978	4.95543	3.54531	1.39774	0.81401	0.09262
			60	10.7604	12.8665	4.27162	3.31512	1.28852	0.816802	0.270232
			61	12.7472	13.8792	4.60612	3.66312	1.25743	0.831572	0.20227
			62	9.51681	12.2451	4.24381	3.09602	1.37073	0.797589	0.448914
			63	11.3577	14.3138	4.66049	3.43046	1.35856	0.696608	0.189607
			64	13.4015	14.6284	4.86112	3.77631	1.28727	0.78699	0.103585
			65	12.4909	13.8152	4.77707	3.60729	1.32428	0.822404	0.216223
			66	11.6612	13.5356	4.54444	3.69048	1.2314	0.799832	0.082315
			67	11.1966	13.1776	4.66812	3.38211	1.38024	0.810258	0.098869
			68	12.8532	14.3752	4.74266	3.77867	1.25511	0.781609	0.126594
			69	13.5965	14.5253	4.96565	3.56883	1.39139	0.809814	0.27062
			70	9.26401	11.7882	3.95456	3.14424	1.25771	0.837752	0.174098
			71	11.8954	13.5169	4.68658	3.2841	1.42705	0.818151	0.315723
			72	9.72423	12.2059	4.18403	3.23604	1.29295	0.820214	0.176492
			73	11.1574	12.7387	4.31701	3.38501	1.27533	0.864021	0.200021
			74	12.4312	13.7761	4.7953	3.54932	1.35105	0.823142	0.216889
			75	11.7627	13.7249	4.64077	3.47378	1.33594	0.784696	0.665508
			76	10.9082	13.0787	4.48946	3.34187	1.3434	0.801366	0.183638
			77	13.5796	14.2909	4.4662	4.10586	1.08776	0.835562	0.356659
			78	10.0402	12.7369	4.33348	3.10349	1.39633	0.777723	0.1317
			79	11.477	13.3421	4.43921	3.50236	1.26749	0.810192	0.166558
			80	10.0723	14.4731	4.66221	3.25961	1.4303	0.604248	0.052755
			81	9.71087	11.957	3.98907	3.3076	1.20603	0.853547	0.057134
			82	10.6482	12.7761	4.19232	3.47378	1.20685	0.819765	0.187927
			83	11.1245	12.9117	4.45303	3.41876	1.30253	0.838538	0.211483
			84	8.93375	11.8478	3.95095	3.0966	1.2759	0.79977	0.397265
			85	12.1775	13.9021	4.63175	3.79958	1.21902	0.791785	0.09173
			86	13.7353	14.6796	4.77521	3.7612	1.2696	0.800978	0.503171
			87	13.8787	14.9081	5.29111	3.496	1.51347	0.784721	0.464278
			88	10.6651	12.7369	4.35581	3.24209	1.34352	0.826128	0.200503
			89	16.9106	15.9617	5.31478	4.30049	1.23586	0.834088	0.33449
			90	9.68773	12.2041	4.12813	3.25879	1.26676	0.817371	0.134913
			91	11.9292	13.412	4.64077	3.41433	1.3592	0.833358	0.514331
			92	11.7191	13.4819	4.67003	3.37579	1.38339	0.810214	0.38392
			93	12.9787	14.1588	4.71235	3.75053	1.25645	0.813557	0.346869
			94	11.2847	13.4615	4.49164	3.4159	1.31492	0.782556	0.5215
			95	9.60761	13.1144	4.47038	2.94906	1.51587	0.701987	0.058122
			96	9.85686	12.1667	3.76663	3.55158	1.06055	0.836767	0.207844
			97	12.6716	13.9303	4.69721	3.73531	1.25751	0.820572	0.206809
			98	11.0283	13.1179	4.51003	3.43435	1.31321	0.80536	0.163065
			99	14.4857	15.0419	4.90342	3.84869	1.27405	0.804539	0.308633
			100	12.6458	14.2492	4.8613	3.7612	1.29249	0.782664	0.237641
			101	13.754	14.6344	4.9468	3.73793	1.3234	0.807029	0.224323
			102	13.5288	14.5892	5.03084	3.65144	1.37777	0.79874	0.22137
			103	13.9143	14.6344	4.84351	4.00288	1.21	0.816431	0.156218
11	PI514290.jpg	0.042194
			1	8.70854	13.8185	4.3462	2.98745	1.45482	0.573107	0.064082
			2	10.926	14.4579	4.66087	3.34	1.39547	0.656841	0.476392
			3	10.1631	13.3156	4.30566	3.23026	1.33291	0.720296	0.400364
			4	10.2939	13.0438	4.45662	3.20231	1.39169	0.760301	0.201759
			5	9.70019	14.6334	4.73252	3.00883	1.57288	0.569247	0.357699
			6	11.8428	14.6267	4.87282	3.60655	1.35111	0.695625	0.320274
			7	11.5998	14.1041	4.6254	3.55158	1.30235	0.732775	0.24625
			8	8.62397	12.5749	3.77796	3.15074	1.19907	0.685347	0.147459
			9	7.254	11.1096	3.89513	2.6958	1.44489	0.738574	0.510525
			10	11.2865	13.8569	4.32978	3.50084	1.23678	0.738643	0.487955
			11	10.2361	14.1101	4.73966	2.85552	1.65983	0.646076	0.116147
			12	9.86309	14.1143	4.40519	3.25743	1.35235	0.62216	0.087896
			13	8.78064	14.0999	4.09891	3.20508	1.27888	0.555018	0.203622
			14	7.15074	11.3278	3.79512	2.77488	1.36767	0.700281	0.387929
			15	11.1716	14.5712	4.46859	3.60803	1.23851	0.661203	0.071232
			16	11.1067	13.6882	4.6009	3.35993	1.36934	0.74491	0.205537
			17	9.94054	13.5074	4.2154	3.19925	1.31762	0.684664	0.518484
			18	6.50359	10.6484	3.62697	2.60649	1.39152	0.720763	0.292498
			19	10.261	13.0854	4.49481	3.44677	1.30407	0.753048	0.050108
			20	9.84529	13.1596	4.21941	3.31647	1.27226	0.71442	0.100931
			21	11.4227	14.2337	4.41569	3.5287	1.25137	0.708506	0.04681
			22	9.51058	13.3548	4.05173	3.19841	1.26679	0.6701	0.462008
			23	7.97593	12.1035	4.09631	2.72209	1.50484	0.684179	0.5296
			24	10.7506	13.8015	4.38575	3.22723	1.35898	0.709235	0.182398
			25	8.44683	12.9371	4.06861	2.81027	1.44777	0.634201	0.273629
			26	10.0669	17.0347	4.49877	3.4018	1.32247	0.435951	0.156311
			27	9.6272	12.5561	4.44342	3.17691	1.39866	0.767356	0.091354
			28	10.9402	15.121	4.32875	3.55884	1.21634	0.601277	0.690217
			29	10.2201	13.3216	4.38047	3.20508	1.36672	0.723682	0.235496
			30	9.72512	13.406	4.40519	3.12407	1.41008	0.679993	0.055017
			31	8.37027	12.69	4.0091	3.05259	1.31334	0.653173	0.606391
			32	10.188	14.3488	4.52324	3.24017	1.39599	0.621826	0.478791
			33	9.55242	13.1903	4.00399	3.22943	1.23984	0.689944	0.24572
			34	11.355	13.7129	4.75522	3.56059	1.33551	0.758824	0.049128
			35	7.64212	12.4598	3.96714	2.94665	1.34632	0.618591	0.169304
			36	9.81235	12.2655	4.36561	3.01739	1.44681	0.819614	0.555185
			37	9.68328	13.8117	4.56652	3.24264	1.40827	0.637875	0.13583
			38	10.3358	13.3072	4.43018	3.36285	1.31739	0.733469	0.241782
			39	11.2259	13.2577	4.38169	3.32692	1.31704	0.802591	0.287557
			40	8.96669	12.1197	3.9514	3.15583	1.2521	0.767107	0.180563
			41	13.8003	14.2824	4.84075	3.74554	1.2924	0.850154	0.468821
			42	9.66636	15.6351	4.23793	3.07091	1.38003	0.496905	0.228148
			43	8.41567	12.3567	3.8517	3.02064	1.27513	0.692623	0.039366
			44	8.06228	15.0094	4.11192	2.97191	1.38359	0.449718	0.689615
			45	9.46786	12.5809	4.16099	3.10292	1.34099	0.751693	0.121414
			46	13.398	14.3029	4.85159	3.70011	1.3112	0.823006	0.439822
			47	12.7392	13.8195	4.77763	3.63776	1.31334	0.838242	0.332664
			48	11.9514	13.4777	4.47536	3.56958	1.25375	0.826796	0.113648
			49	11.2865	14.3138	4.50608	3.49193	1.29043	0.69224	0.229437
			50	11.8597	13.3132	4.61365	3.50617	1.31586	0.840859	0.197609
			51	9.11001	12.4121	4.24842	3.06627	1.38554	0.743086	0.354018
			52	10.4168	13.7069	4.56789	3.30356	1.38272	0.696734	0.259469
			53	10.2165	14.3777	4.701	3.17214	1.48196	0.621056	0.555874
			54	11.0737	14.6906	4.48529	3.46916	1.2929	0.644802	0.235503
			55	9.17944	14.0299	4.23793	3.35993	1.26131	0.586022	0.162265
			56	9.05126	13.573	4.298	3.01474	1.42566	0.617396	0.335505
			57	7.45518	11.1795	3.79747	2.74262	1.38461	0.749594	0.091573
			58	8.55454	13.5236	4.33348	2.84708	1.52208	0.587788	0.665588
			59	8.024	12.47	3.78949	3.24922	1.16628	0.648437	0.099228
			60	10.5102	14.3138	4.43841	3.38106	1.31273	0.644631	0.63625
			61	9.56578	13.1306	4.08325	3.17242	1.28711	0.697202	0.378853
			62	12.9066	15.0034	4.7992	3.83618	1.25103	0.720512	0.203689
			63	8.02578	11.8768	4.00288	2.8207	1.41911	0.714987	0.155167
			64	9.33166	12.2945	4.29717	2.94906	1.45713	0.775795	0.082655
			65	7.77297	12.0046	3.94238	2.88436	1.36681	0.677797	0.209182
			66	11.0791	14.1263	4.65437	3.29114	1.41421	0.697677	0.164191
			67	11.2224	12.9262	4.3705	3.48989	1.25233	0.844024	0.210752
			68	6.92197	11.0619	3.79278	2.59862	1.45953	0.710856	0.169315
			69	8.77441	13.8305	4.2841	2.8692	1.49314	0.576441	0.401636
			70	8.24654	12.499	3.84175	3.3014	1.16367	0.663336	0.134755
			71	12.3262	13.6712	4.64403	3.53651	1.31317	0.828755	0.168546
			72	12.5096	13.811	4.83044	3.58948	1.34572	0.824141	0.06729
			73	10.0856	13.3404	4.28992	3.36073	1.27649	0.712161	0.190976
			74	9.01476	13.3591	4.44823	2.85333	1.55896	0.634762	0.335781
			75	8.81002	13.1843	4.04469	3.19033	1.2678	0.636901	0.213777
			76	9.61562	13.7623	4.25178	3.08479	1.3783	0.637977	0.683452
			77	8.17177	12.476	4.04029	2.84708	1.4191	0.659743	0.267693
			78	10.0367	13.388	4.34292	3.30086	1.31569	0.703665	0.213735
			79	10.4435	13.3753	4.56711	3.18949	1.43192	0.73358	0.296596
			80	10.5138	13.1179	4.56009	3.3014	1.38126	0.767787	0.022807
			81	9.49634	13.3344	4.23058	3.09056	1.36887	0.671153	0.354824
			82	14.2783	14.735	5.08084	3.74863	1.35539	0.82639	0.190719
			83	12.4446	13.7803	4.87063	3.77041	1.2918	0.823519	0.285485
			84	12.6734	14.1426	4.96386	3.45605	1.43628	0.796243	0.078701
			85	11.5936	13.3524	4.77968	3.28681	1.4542	0.817169	0.379665
			86	11.9354	15.5719	5.18026	3.38527	1.53024	0.618535	0.232869
			87	11.3951	13.4964	4.4354	3.52264	1.25911	0.786123	0.31152
			88	11.825	13.5356	4.74848	3.43435	1.38264	0.811066	0.173334
			89	11.1485	14.4748	4.22889	3.70732	1.14069	0.668649	0.165323
			90	11.2918	13.9353	4.77521	3.37263	1.41587	0.730701	0.088868
			91	13.5537	14.3975	4.81031	3.85839	1.24671	0.821667	0.373554
			92	11.3559	13.1589	4.44402	3.40964	1.30337	0.824129	0.118721
			93	10.6375	12.7736	4.66679	3.22364	1.44768	0.819261	0.278202
			94	10.8298	14.2072	4.02329	3.80824	1.05647	0.674239	0.495003
			95	9.81858	12.1709	3.89947	3.38448	1.15216	0.832937	0.308222
			96	13.0677	14.013	4.75821	3.66385	1.29869	0.836273	0.293303
			97	12.3182	14.1698	4.71744	3.58228	1.31688	0.770959	0.295557
12	PI514291.jpg	0.042194
			1	13.7291	14.4716	5.04427	3.76309	1.34046	0.823791	0.243327
			2	14.8516	14.729	5.08732	3.91497	1.29945	0.86027	0.3015
			3	12.0627	13.6218	4.69645	3.46146	1.35678	0.816937	0.083227
			4	12.0956	13.8502	4.90215	3.33654	1.46923	0.792367	0.488573
			5	13.1158	14.1902	5.25651	3.67283	1.43119	0.818511	0.074771
			6	13.981	14.6242	5.03296	3.7334	1.34809	0.821497	0.322136
			7	13.3134	14.0599	4.77987	3.75338	1.27348	0.846316	0.046762
			8	14.0941	14.5066	4.86569	3.99598	1.21765	0.84162	0.167674
			9	10.2485	12.667	4.51792	3.21839	1.40378	0.802645	0.111895
			10	13.4149	14.4289	4.99764	3.77112	1.32524	0.809708	0.061009
			11	10.7257	12.7514	4.47277	3.24648	1.37773	0.828931	0.245994
			12	14.5872	14.8671	4.97192	4.04558	1.22898	0.829335	0.130806
			13	12.044	13.7513	4.89251	3.41876	1.43108	0.800371	0.500882
			14	11.4885	13.3029	4.77745	3.29141	1.45149	0.815795	0.246268
			15	12.5185	13.8484	4.65973	3.7229	1.25164	0.820274	0.195199
			16	12.5754	14.0811	5.0156	3.6132	1.38813	0.796999	0.290614
			17	12.0698	13.3771	4.74472	3.49193	1.35877	0.847596	0.287585
			18	11.2802	13.1401	4.57451	3.30544	1.38393	0.820972	0.377197
			19	10.8645	12.7514	4.57665	3.33574	1.37201	0.839664	0.199535
			20	12.4241	13.9678	4.83633	3.53651	1.36754	0.800239	0.236334
			21	11.1289	13.233	4.69418	3.24236	1.44776	0.798629	0.234031
			22	13.317	14.1878	4.87775	3.61197	1.35044	0.831357	0.292779
			23	12.4989	14.0846	5.08854	3.39236	1.5	0.791752	0.205894
			24	11.7645	13.4922	4.65016	3.35038	1.38795	0.812119	0.263995
			25	9.8809	12.4446	4.19656	3.153	1.33097	0.801765	0.216226
			26	11.5687	13.245	4.71083	3.26643	1.44219	0.828683	0.112345
			27	11.8775	13.3626	4.58229	3.56134	1.28667	0.835902	0.410463
			28	14.119	14.6055	5.14093	3.83224	1.3415	0.831732	0.109767
			29	9.20971	11.9672	4.12036	3.03152	1.35917	0.808112	0.214744
			30	11.2776	12.9671	4.47675	3.35967	1.3325	0.842826	0.13696
			31	11.0986	13.0907	4.51713	3.36549	1.34219	0.813867	0.041928
			32	11.1004	13.0702	4.5782	3.40311	1.3453	0.81655	0.120562
			33	14.2329	14.9021	5.12376	3.89376	1.31589	0.805401	0.462352
			34	11.5304	13.4759	4.62694	3.38106	1.36849	0.797876	0.184761
			35	14.5116	14.9388	5.18181	3.80824	1.36068	0.817136	0.1258
			36	11.0969	13.0208	4.47218	3.34639	1.33642	0.822498	0.230581
			37	14.1359	14.9063	5.31327	3.67476	1.44588	0.799455	0.297682
			38	8.82248	11.3313	3.86278	3.14197	1.22941	0.863461	0.239346
			39	12.6867	13.8996	4.92063	3.50236	1.40495	0.825187	0.15177
			40	9.61562	11.9877	4.13846	3.11122	1.33017	0.840849	0.202968
			41	13.4514	14.3378	4.96673	3.68347	1.34838	0.822263	0.071754
			42	11.9007	13.7146	4.84259	3.46916	1.39589	0.795086	0.452659
			43	11.6372	13.4879	4.81031	3.37764	1.42416	0.803836	0.197997
			44	10.2583	12.6772	4.41266	3.05667	1.44362	0.802115	0.137131
			45	11.1049	13.031	4.52324	3.28816	1.37561	0.821799	0.214917
			46	9.94321	12.6917	4.47436	3.07178	1.4566	0.775702	0.20002
			47	12.9805	14.8629	4.89779	3.66773	1.33537	0.738406	0.481407
			48	12.5941	13.8382	4.76812	3.62034	1.31704	0.826454	0.162798
			49	12.1179	13.7905	4.81697	3.44289	1.39911	0.80071	0.151579
			50	10.4542	12.5085	4.06161	3.52516	1.15217	0.839635	0.093387
			51	9.67438	12.0865	4.07626	3.24566	1.25591	0.832203	0.049928
			52	9.72156	12.2451	4.25659	3.14905	1.35171	0.814748	0.214765
			53	13.1327	14.3318	5.00405	3.7229	1.34413	0.803454	0.203078
			54	12.1535	13.7845	4.66049	3.55659	1.31038	0.803761	0.069311
			55	14.7546	15.0479	5.18043	3.87175	1.33801	0.818816	0.251422
			56	11.7894	13.5271	4.50352	3.51049	1.28287	0.809639	0.353173
			57	12.2042	13.626	4.84259	3.42423	1.41421	0.826008	0.195962
			58	14.1991	14.6669	5.17252	3.77443	1.37041	0.82946	0.450382
			59	10.5663	12.7761	4.4354	3.37816	1.31296	0.81346	0.128181
			60	12.6769	13.805	4.72875	3.66409	1.29057	0.835892	0.216637
			61	14.3068	15.0546	5.10705	3.93402	1.29818	0.793259	0.174345
			62	12.555	13.7658	4.50114	3.65314	1.23213	0.832572	0.333716
			63	12.206	13.4777	4.3232	3.77513	1.14518	0.844409	0.481968
			64	13.2956	14.2781	5.0726	3.52516	1.43897	0.819548	0.539771
			65	0.121953	1.40988	0.515045	0.362967	1.41898	0.770971	0.08432
			66	13.8653	14.6387	5.06768	3.76829	1.34482	0.813087	0.097893
			67	11.4396	13.1793	4.51003	3.35144	1.3457	0.827624	0.02519
			68	11.7948	13.5476	4.90342	3.23439	1.51602	0.807559	0.287424
			69	11.7645	13.5126	4.73327	3.40101	1.39172	0.809659	0.113593
			70	12.5541	13.9328	4.77968	3.58476	1.33333	0.812673	0.046553
			71	13.9445	14.8237	5.00423	3.78643	1.32162	0.797448	0.393491
			72	13.3757	14.3625	4.95309	3.66992	1.34965	0.814826	0.25242
			73	13.1167	14.2909	4.90614	3.64778	1.34497	0.80708	0.085615
			74	12.457	13.8297	4.75129	3.74483	1.26876	0.818461	0.21379
			75	13.4318	16.5813	5.29515	3.56059	1.48715	0.61391	0.614388
			76	12.0485	13.8689	4.74848	3.37474	1.40707	0.787147	0.463351
			77	13.738	14.7103	4.95848	3.85839	1.28511	0.797791	0.121524
			78	11.6897	13.4632	4.58986	3.48555	1.31682	0.810432	0.174382
			79	10.6224	12.9057	4.58889	3.09056	1.48481	0.801438	0.111157
			80	13.6018	14.6182	5.0296	3.7638	1.33631	0.799871	0.078539
			81	14.6353	15.1467	5.18181	3.89856	1.32916	0.801629	0.216494
			82	14.3273	15.0479	5.28505	3.63751	1.45293	0.795104	0.241635
			83	12.6938	14.0829	4.7992	3.64778	1.31565	0.804302	0.229634
			84	14.7234	14.9967	5.0296	4.04558	1.24324	0.822675	0.052641
			85	10.5761	12.8563	4.68031	3.13289	1.49393	0.804094	0.1818
			86	13.2956	14.4494	4.75821	3.94667	1.20563	0.800236	0.072477
			87	11.6506	13.4223	4.49104	3.45322	1.30054	0.812653	0.16339
			88	14.8196	15.122	5.21451	3.77443	1.38154	0.814377	0.427197
			89	13.4434	14.5398	4.80587	3.70155	1.29834	0.799101	0.532501
			90	12.3841	13.6814	4.44142	3.59814	1.23436	0.8314	0.28928
			91	13.1523	14.2474	4.87063	3.65606	1.33221	0.814213	0.285993
			92	14.6442	14.937	4.86332	4.14727	1.17265	0.824799	0.33464
			93	13.1816	14.1878	4.83376	3.68613	1.31134	0.82291	0.04271
			94	13.4683	14.5338	5.19604	3.61616	1.4369	0.801243	0.252928
			95	10.3972	12.8315	4.33923	3.25442	1.33333	0.793539	0.161112
			96	14.2445	14.6302	4.75653	4.0581	1.17211	0.836293	0.085064
			97	10.6108	12.7616	4.17295	3.47455	1.20101	0.818741	0.419257
			98	11.1022	13.1197	4.56789	3.23577	1.41169	0.810539	0.202431
			99	11.8277	13.3975	4.55423	3.42838	1.32839	0.828056	0.075724
			100	13.8493	14.9123	5.27831	3.66336	1.44084	0.782615	0.347231
13	PI514292.jpg	0.042194
			1	0.113052	1.32549	0.477372	0.448529	1.0643	0.808595	0.017677
			2	11.4387	16.9366	5.11872	3.28681	1.55735	0.501112	0.498342
			3	11.2972	14.7962	5.04444	3.37263	1.4957	0.648456	0.443128
			4	8.46196	13.3598	4.43841	2.87044	1.54625	0.595773	0.325008
			5	8.59282	13.4255	4.30297	2.87973	1.49423	0.599082	0.496372
			6	8.75038	13.4911	4.55325	2.42973	1.87397	0.604142	1.01147
			7	8.2501	12.9933	4.15564	2.88929	1.43829	0.614088	0.47162
			8	9.76962	14.179	4.89888	3.04558	1.60852	0.610658	0.37073
			9	10.6678	13.9685	4.38108	3.36073	1.30361	0.687044	0.247541
			10	9.38507	12.8587	4.0876	3.15074	1.29735	0.713264	0.125293
			11	10.3705	15.0076	4.4354	3.22723	1.37437	0.578607	0.758823
			12	10.6776	13.5483	4.33451	3.55659	1.21873	0.730991	0.30528
			13	9.46162	13.1119	4.03831	3.17775	1.27081	0.691582	0.267111
			14	9.03434	13.3326	4.14491	3.39367	1.22136	0.63867	0.350834
			15	7.9608	17.7063	3.98371	2.83204	1.40666	0.319088	0.18913
			16	10.2272	14.1945	4.47218	3.24566	1.3779	0.637862	0.273533
			17	9.62275	13.215	4.31041	3.02506	1.4249	0.692426	0.289247
			18	6.88636	10.6979	3.7334	2.6099	1.43048	0.756147	0.07011
			19	10.7898	14.3163	4.75129	3.34693	1.4196	0.661545	0.327996
			20	9.67616	13.3344	4.24738	3.33654	1.27299	0.683862	0.536592
			21	11.647	14.2746	4.71688	3.48683	1.35277	0.718281	0.416227
			22	11.8998	15.2898	4.84571	3.39079	1.42908	0.639658	0.45108
			23	8.63644	12.118	4.11906	2.98417	1.3803	0.739068	0.141166
			24	7.57802	11.6219	3.7638	2.8017	1.3434	0.705039	0.309416
			25	0.141537	1.57866	0.586179	0.34018	1.72315	0.71368	0.145349
			26	10.7488	14.2464	4.49817	3.31002	1.35896	0.665519	1.1058
			27	10.3598	13.7913	4.09	3.50236	1.16778	0.684469	0.173759
			28	11.4084	14.2397	4.74097	3.52617	1.34451	0.707027	0.327305
			29	10.537	14.0112	4.22658	3.39761	1.24399	0.674486	0.331018
			30	8.2777	11.8955	3.93673	2.92238	1.3471	0.73511	0.501132
			31	8.10144	12.1307	4.34927	2.7283	1.59413	0.691832	0.35975
			32	10.4373	14.0077	4.62694	3.286	1.40808	0.668439	0.355485
			33	11.8348	14.9794	4.89342	3.53273	1.38517	0.662799	0.323986
			34	11.2874	14.5412	4.59296	4.05261	1.13333	0.67081	0.245962
			35	11.4004	14.5116	5.00263	3.47378	1.44011	0.680303	0.496945
			36	10.99	14.376	4.61943	3.43124	1.34629	0.668243	0.216663
			37	9.13493	13.2065	4.06489	2.99667	1.35647	0.658169	0.03777
			38	8.36315	13.0819	4.54131	2.77873	1.63431	0.614097	0.54175
			39	10.6144	13.971	4.6067	3.64363	1.26432	0.683361	0.094164
			40	8.89726	12.9771	4.53366	3.3344	1.35966	0.663916	0.155661
			41	11.5954	14.7595	4.40519	3.83131	1.14979	0.668889	0.12297
			42	10.9073	13.5049	4.41992	3.3779	1.30848	0.751525	0.214032
			43	9.82214	13.25	4.32155	3.28383	1.31601	0.70305	0.310052
			44	10.8788	14.0402	4.63636	3.2037	1.44719	0.693497	0.098293
			45	8.16376	12.3319	4.11387	2.93848	1.4	0.674585	0.185048
			46	10.4453	14.8703	4.77539	3.05783	1.56169	0.593593	0.134892
			47	11.5491	15.2029	4.57607	3.51125	1.30326	0.62792	0.529596
			48	7.93053	11.886	3.96759	2.7736	1.43048	0.705407	0.204678
			49	12.1704	15.0716	4.86112	3.50236	1.38795	0.673285	0.084154
			50	8.96224	12.3277	3.99687	3.09487	1.29145	0.741075	0.188123
			51	8.0062	12.2748	3.95028	3.02506	1.30585	0.667745	0.620982
			52	11.0194	13.9208	4.57451	3.26452	1.40128	0.714559	0.425576
			53	11.1619	13.7436	4.48232	3.34	1.34201	0.742585	0.189241
			54	8.00798	11.8179	3.57481	3.17691	1.12525	0.720535	0.368249
			55	10.4782	13.9992	4.45762	3.4416	1.29522	0.671875	0.18188
			56	9.84262	14.3742	4.66144	3.05783	1.52443	0.598621	0.462227
			57	11.0443	17.8991	4.52973	3.50313	1.29305	0.4332	0.171805
			58	14.1315	16.3911	5.08872	3.86001	1.31832	0.660972	0.350502
			59	10.5726	13.3216	4.25993	3.41954	1.24576	0.748643	0.482124
			60	9.20081	12.7062	4.2868	3.01474	1.42195	0.71615	0.156116
			61	8.79667	14.0939	4.20631	3.16259	1.33002	0.556504	0.289199
			62	10.528	13.9728	4.64614	3.46403	1.34125	0.677632	0.261472
			63	9.72601	13.1331	4.40297	3.35489	1.3124	0.708613	0.260398
			64	9.35659	14.0596	4.35642	2.8207	1.54445	0.594812	1.19995
			65	13.017	15.652	4.96458	3.71236	1.33731	0.667695	0.356554
			66	12.4117	15.0384	4.87063	3.62967	1.34189	0.689665	0.493214
			67	10.715	13.6207	4.25512	3.47941	1.22294	0.725773	0.615212
			68	10.8886	13.7623	4.39731	3.35967	1.30885	0.722435	0.428258
			69	9.61829	13.382	4.34353	3.50617	1.23882	0.674937	0.436397
			70	9.8711	13.9848	4.51792	3.18363	1.41911	0.634258	0.27886
			71	9.53996	12.9721	4.06467	3.22723	1.25949	0.71242	0.168418
			72	10.31	13.1366	4.13846	3.55083	1.16549	0.750756	0.14765
			73	9.13493	13.1186	4.44823	3.2159	1.3832	0.667018	0.211199
			74	11.4948	14.6913	4.44342	3.76191	1.18116	0.669252	0.247888
			75	9.50524	13.5261	4.37925	3.11494	1.40589	0.652872	0.374518
			76	11.5259	15.479	4.49422	3.79583	1.18399	0.604504	0.106708
			77	9.50524	13.0283	4.12467	3.44444	1.19749	0.703722	0.071019
			78	12.8015	15.2386	5.06329	3.79747	1.33333	0.692761	0.416087
			79	10.0865	13.757	4.71083	3.29249	1.43078	0.669733	0.506607
			80	10.3598	14.0999	4.72612	3.19033	1.48139	0.654836	0.155965
			81	12.036	15.8039	5.12636	3.41981	1.49902	0.605572	0.120801
			82	12.9475	15.0468	5.06786	3.60507	1.40576	0.718631	0.138851
			83	9.98237	13.1801	4.13459	3.24757	1.27313	0.722119	0.214456
			84	10.6331	13.0685	4.24381	3.49626	1.21382	0.782383	0.072318
			85	9.32098	12.5646	4.15242	3.32156	1.25014	0.741945	0.178368
			86	8.78866	13.3266	4.49897	2.96321	1.51827	0.621861	0.474802
			87	11.4663	14.0402	4.53758	3.57481	1.26932	0.730949	0.121587
			88	10.4951	14.9088	4.67194	3.2841	1.42259	0.593352	0.14982
			89	11.2571	14.2446	4.43038	3.70468	1.19589	0.697161	0.549051
			90	10.7657	13.948	4.51003	3.3779	1.33516	0.695387	0.404165
			91	13.8991	15.4476	5.20546	3.65753	1.42322	0.731942	0.37318
			92	12.2256	15.2753	4.74623	3.61123	1.31429	0.658417	0.147003
			93	10.4755	14.0144	4.49501	3.64069	1.23466	0.670247	0.50901
			94	10.7764	14.4773	4.52127	3.51834	1.28506	0.646111	0.083917
			95	13.6801	16.4542	4.94446	3.90677	1.26561	0.634958	0.120168
			96	11.1031	14.3103	4.11387	4.07452	1.00966	0.681328	0.084874
			97	14.5685	15.9419	5.24583	3.83061	1.36945	0.720352	0.15641
			98	9.00942	12.7888	4.27807	2.96802	1.44139	0.69222	0.386026
			99	9.63165	13.7238	4.63002	2.80202	1.65239	0.642628	0.572651
			100	9.14027	12.2867	3.62034	3.44341	1.05138	0.760843	0.138202
14	PI514293.jpg	0.042194
			1	5.29919	9.40731	3.36073	2.22071	1.51336	0.752468	0.035183
			2	7.4899	10.7918	4.00399	2.59588	1.54244	0.808168	0.061784
			3	6.35671	10.0245	3.61616	2.4154	1.49712	0.794907	0.172938
			4	6.89348	10.1396	3.6201	2.57799	1.40423	0.842571	0.054485
			5	7.23353	10.6519	4.00511	2.45778	1.62956	0.80113	0.306949
			6	5.61787	10.4694	3.26234	2.37227	1.3752	0.644076	0.076916
			7	6.06918	10.4856	3.55158	2.48337	1.43015	0.693666	0.289928
			8	5.75762	9.73214	3.5865	2.18962	1.63795	0.763899	0.160535
			9	6.43771	10.218	3.65436	2.51825	1.45115	0.774837	0.149022
			10	6.78666	10.3433	3.63482	2.56657	1.41622	0.797159	0.239876
			11	6.31398	9.75686	3.45322	2.45307	1.40771	0.833476	0.220103
			12	5.68463	9.57785	3.44909	2.25571	1.52905	0.778711	0.060805
			13	6.80269	10.4072	3.5927	2.64076	1.36048	0.789257	0.130455
			14	6.85698	11.0661	3.8473	2.53867	1.51548	0.703643	0.457002
			15	6.37451	10.3331	3.5865	2.41651	1.48416	0.750232	0.23347
			16	6.2944	9.79181	3.53349	2.36663	1.49304	0.824969	0.269026
			17	6.60685	11.8913	3.91565	2.43888	1.60551	0.587147	0.597564
			18	6.97538	11.6935	3.80332	2.54882	1.49219	0.64104	0.452667
			19	5.78433	9.79006	3.67113	2.1945	1.67288	0.75839	0.206785
			20	6.33624	10.6339	3.90791	2.46466	1.58558	0.70413	0.153727
			21	6.05761	9.80629	3.67283	2.29909	1.59751	0.791592	0.173856
			22	6.93799	10.7388	3.92654	2.52918	1.55249	0.756017	0.150774
			23	7.21394	10.8437	3.76356	2.62825	1.43196	0.770957	0.204242
			24	7.52639	10.7201	3.9514	2.68488	1.47172	0.823001	0.096868
			25	7.35993	11.5742	3.97364	2.59999	1.52833	0.690401	0.585509
			26	4.73304	8.68277	3.07786	2.1519	1.4303	0.78892	0.187915
			27	4.19893	14.0547	3.16231	2.53516	1.24738	0.267121	0.117472
			28	5.95702	10.5351	3.54229	2.37527	1.49132	0.674472	0.192583
			29	7.62787	10.9383	3.90768	2.73774	1.42734	0.80115	0.261811
			30	7.46141	10.6375	3.9313	2.63164	1.49386	0.82862	0.200535
			31	7.93854	11.5452	4.16591	2.72144	1.53077	0.748418	0.282172
			32	7.21127	11.904	4.11041	2.76428	1.48697	0.639493	0.172355
			33	6.72791	10.7882	3.57481	2.61229	1.36846	0.726422	0.349529
			34	5.96859	9.78582	3.66895	2.34472	1.56477	0.783227	0.161186
			35	7.05371	11.7515	3.91497	2.70635	1.44659	0.641865	0.203438
			36	6.79111	10.8684	4.02462	2.47547	1.6258	0.722472	0.380655
			37	7.73914	11.1932	4.17636	2.66859	1.56501	0.776235	0.128775
			38	7.9154	12.4181	4.11041	2.75169	1.49378	0.64502	0.210664
			39	5.9588	10.9076	3.58824	2.30219	1.55862	0.629379	0.118034
			40	6.12704	10.2717	3.47173	2.39021	1.45248	0.729758	0.469131
			41	5.06952	9.42779	3.34639	2.11645	1.58114	0.716733	0.051664
			42	6.81604	10.7695	3.84985	2.50691	1.53569	0.738498	0.135489
			43	6.07364	10.1873	3.6132	2.38984	1.5119	0.735431	0.072047
			44	6.50626	10.1089	3.60803	2.40802	1.49834	0.800081	0.275459
			45	5.82795	9.78582	3.43875	2.25057	1.52795	0.764771	0.141935
			46	5.72647	9.63152	3.49397	2.23947	1.56018	0.775724	0.409856
			47	6.30597	10.1975	3.75717	2.35268	1.59698	0.762031	0.161141
			48	6.08432	10.1933	3.74958	2.3394	1.6028	0.735858	0.237116
			49	6.94244	11.5844	3.90107	2.49088	1.56614	0.650087	0.151727
			50	6.5481	10.5555	3.8683	2.39468	1.61538	0.738522	0.569518
			51	6.23387	15.7195	3.69023	2.70174	1.36587	0.317024	0.494496
			52	6.21428	9.80629	3.7054	2.34472	1.58032	0.812065	0.330691
			53	6.19025	11.8009	3.83224	2.54917	1.50333	0.558583	0.059023
			54	4.87814	9.00161	3.0871	2.18515	1.41276	0.756526	0.314543
			55	6.60596	10.7226	3.88277	2.44944	1.58517	0.722018	0.244499
			56	7.173	12.1504	4.00511	2.57211	1.55713	0.610557	0.195784
			57	7.77475	11.004	3.97902	2.6448	1.50447	0.80686	0.223959
			58	7.20237	12.1487	3.97476	2.59073	1.53422	0.613235	0.195135
			59	7.00653	10.7635	3.8901	2.54917	1.52603	0.759984	0.693132
			60	8.66759	11.9714	4.40317	2.76202	1.59418	0.760005	0.330208
			61	7.05816	11.6918	3.95681	2.5544	1.54902	0.648843	0.491123
			62	8.54831	12.3175	4.62463	2.6925	1.7176	0.708023	0.684327
			63	7.2175	10.8786	3.91155	2.49338	1.56878	0.766389	0.417668
			64	6.5294	10.391	3.69698	2.43157	1.52041	0.759919	0.133032
			65	7.06172	11.2059	4.15585	2.44617	1.69892	0.706682	0.454482
			66	6.88636	11.0728	3.62967	2.52213	1.43913	0.705799	0.232374
			67	7.60206	10.9136	3.76876	2.76589	1.36259	0.80206	0.322516
			68	6.18491	10.0782	3.53475	2.38238	1.48371	0.765207	0.217149
			69	7.74627	11.725	4.02882	2.86485	1.40629	0.708072	0.15424
			70	6.5837	11.1717	3.66336	2.46935	1.48354	0.662889	0.458867
			71	5.16032	9.82326	3.40101	2.15149	1.58077	0.67201	0.172811
			72	6.60507	10.4567	3.56958	2.51223	1.42088	0.7591	0.271367
			73	7.01009	10.9877	3.92654	2.51825	1.55924	0.729656	0.29659
			74	6.15286	10.3518	3.73841	2.29561	1.62851	0.721529	0.425917
			75	6.01488	9.70143	3.36761	2.40543	1.4	0.803093	0.191401
			76	7.20949	11.4556	3.67501	2.54917	1.44165	0.690366	0.270689
			77	6.50893	10.218	3.70468	2.43888	1.51901	0.783408	0.136932
			78	5.58582	9.51218	3.18921	2.429	1.31297	0.775777	0.12305
			79	7.80947	12.2645	4.29676	2.59965	1.65282	0.652425	0.305529
			80	6.08165	9.90092	3.6201	2.33406	1.55099	0.779615	0.207757
			81	8.34001	11.2818	4.21307	2.75815	1.5275	0.82341	0.101213
			82	5.87602	9.60856	3.47941	2.39468	1.45298	0.799791	0.03427
			83	6.99229	10.8274	3.75551	2.43486	1.54239	0.749512	0.144499
			84	7.44272	11.6883	4.03853	2.66091	1.51773	0.684605	0.371816
			85	6.66293	10.5743	3.64338	2.38462	1.52787	0.748815	0.528646
			86	6.10034	10.1438	3.82735	2.22071	1.72348	0.745004	0.062887
			87	7.42313	10.6562	3.808	2.57937	1.47633	0.821476	0.193213
			88	7.36883	11.5477	4.10586	2.51754	1.6309	0.694409	0.392566
			89	6.3122	10.8829	3.70468	2.53165	1.46335	0.669737	0.073324
			90	5.85821	10.3501	3.54932	2.34054	1.51646	0.68721	0.135889
			91	7.56022	11.1011	3.96557	2.71128	1.46262	0.770929	0.290438
			92	7.22018	12.3634	4.21962	2.84208	1.4847	0.593585	0.544377
			93	4.42504	8.92146	3.2784	1.9322	1.69673	0.698643	0.406272
			94	6.45641	10.0944	3.67501	2.37527	1.5472	0.79623	0.11938
			95	6.46353	10.8504	3.56134	2.51754	1.41461	0.689904	0.253983
			96	7.3715	10.6707	3.98058	2.57626	1.5451	0.81355	0.009067
			97	7.83439	11.6424	3.94396	2.67957	1.47186	0.726329	0.734975
			98	7.09021	11.136	3.74554	2.83487	1.32124	0.718469	0.315131
			99	6.20716	11.8196	3.88392	2.25531	1.72212	0.558337	0.317542
			100	8.59104	11.9884	3.98371	3.30356	1.20589	0.751162	0.331344
			101	7.43025	11.13	3.8517	2.59725	1.48299	0.753739	0.506252
			102	7.51215	10.819	4.00511	2.63164	1.52191	0.806499	0.119084
15	PI514294.jpg	0.042194
			1	0.099699	1.26582	0.448529	0.38901	1.153	0.781908	0.032038
			2	10.828	14.5967	4.45303	3.286	1.35515	0.638634	0.755795
			3	10.2841	13.5978	4.389	3.42683	1.28078	0.698945	0.294332
			4	10.6144	13.995	4.61365	3.14424	1.46733	0.68102	0.635661
			5	10.2325	15.9486	4.69285	3.07786	1.52471	0.505528	0.208242
			6	11.6345	14.1842	4.63444	3.47583	1.33333	0.726686	0.487663
			7	10.3927	13.5074	4.24045	3.49397	1.21365	0.71581	0.432759
			8	9.04769	13.1861	3.98438	3.09746	1.28634	0.653909	0.215701
			9	10.2761	13.9131	4.18318	3.32986	1.25626	0.667103	0.235191
			10	11.6221	14.4519	4.53856	3.48376	1.30278	0.699269	0.397128
			11	9.20704	12.1197	4.08325	3.08046	1.32553	0.787669	0.234308
			12	9.80078	13.7069	4.26724	3.24757	1.31398	0.655532	0.50695
			13	9.92896	12.9679	4.54444	3.10435	1.46389	0.741955	0.298824
			14	11.3621	13.995	4.32052	3.73459	1.15689	0.728996	0.217828
			15	9.93698	15.3579	4.75522	3.13971	1.51454	0.529419	0.075434
			16	10.3295	14.347	4.29489	3.38211	1.26988	0.63062	0.481456
			17	8.77708	12.4965	4.06161	2.98596	1.36024	0.706293	0.223477
			18	11.736	14.5073	4.58675	3.69023	1.24294	0.700739	0.550243
			19	9.20704	15.5941	4.35602	3.04529	1.43041	0.475782	0.183085
			20	9.03523	12.6593	4.17743	3.02506	1.38094	0.708488	0.142022
			21	10.9829	13.7563	4.35111	3.49677	1.24432	0.729331	0.326567
			22	11.0479	15.5941	4.44342	3.51707	1.26338	0.57091	0.029816
			23	9.10111	12.4206	4.17636	3.15583	1.32338	0.741346	0.246315
			24	8.99696	12.3115	3.92496	3.07583	1.27606	0.745909	0.455057
			25	9.89692	13.0173	4.32711	3.13602	1.37981	0.733954	0.271383
			26	11.785	13.9184	4.71858	3.41876	1.3802	0.764474	0.292491
			27	9.3913	12.8485	4.32155	3.13261	1.37954	0.714875	0.13097
			28	9.15273	12.6653	4.10997	3.12236	1.3163	0.717023	0.133624
			29	9.18656	13.4477	4.28348	3.05696	1.40122	0.638361	0.220258
			30	11.9354	14.8099	4.48331	3.60259	1.24447	0.683821	0.23911
			31	10.2841	13.8919	4.74097	3.04851	1.55518	0.669662	0.447057
			32	9.49011	13.7376	4.2616	3.22723	1.32052	0.631918	0.439539
			33	8.17711	11.9842	3.67936	3.08046	1.19442	0.715476	0.286266
			34	10.8343	13.6472	4.11971	3.62796	1.13555	0.731009	0.294909
			35	12.0013	15.3512	4.77912	3.47941	1.37354	0.63996	0.273264
			36	9.68951	13.2832	4.02705	3.35993	1.19855	0.690094	0.807949
			37	11.7627	14.787	4.65992	3.56459	1.30728	0.676021	0.285941
			38	11.5535	14.8491	4.60612	3.53046	1.30468	0.658451	0.531764
			39	6.69853	12.0438	3.57083	2.8449	1.25517	0.580311	0.365983
			40	11.7155	14.9625	4.59276	3.51125	1.30801	0.657607	0.603696
			41	9.66547	12.7786	4.10997	3.25579	1.26236	0.743818	0.133797
			42	10.7648	13.5134	4.23142	3.37816	1.25258	0.74078	0.263607
			43	9.63877	13.3199	4.21624	3.25223	1.29642	0.682701	0.494108
			44	10.5165	14.0095	4.24717	3.56559	1.19115	0.673344	0.335615
			45	11.2598	15.0528	4.41186	3.63384	1.2141	0.624457	0.358721
			46	10.6767	14.3036	4.39001	3.50922	1.25099	0.655779	0.459057
			47	10.5289	13.1716	4.20779	3.39289	1.24018	0.762638	0.351638
			48	9.03879	11.9697	4.07801	3.02064	1.35005	0.792786	0.393827
			49	11.7031	14.6454	4.42133	3.64338	1.21352	0.68566	0.126134
			50	8.87767	12.8443	4.13524	2.98357	1.386	0.676223	0.265306
			51	11.4654	14.6461	4.85691	3.37051	1.441	0.671668	0.500242
			52	12.4695	14.9003	4.73815	3.69433	1.28255	0.70578	0.329008
			53	12.0476	14.353	4.66393	3.76687	1.23814	0.734891	0.27459
			54	11.2509	13.5543	4.62694	3.38106	1.36849	0.769555	0.165557
			55	10.958	14.8474	4.59296	3.34639	1.37251	0.624659	0.566938
			56	11.1075	14.2831	4.64442	3.43616	1.35163	0.684199	0.53572
			57	11.0862	13.9311	4.50114	3.38659	1.32911	0.717832	0.130285
			58	9.79099	13.5543	4.38047	3.24456	1.3501	0.6697	0.511494
			59	13.2413	16.479	4.98426	3.68444	1.35279	0.612746	0.020697
			60	8.7664	12.3422	3.65436	3.38448	1.07974	0.723182	0.289976
			61	11.5464	15.2675	4.98337	3.34213	1.49107	0.62247	0.276974
			62	10.2165	13.9064	4.45343	3.25333	1.36888	0.663872	0.183095
			63	9.56934	12.7062	4.30297	3.05347	1.40921	0.744835	0.402501
			64	11.6158	15.5652	4.65629	3.52036	1.32267	0.602494	0.400807
			65	9.29071	13.1553	4.21307	3.19256	1.31965	0.674612	0.056018
			66	11.0541	14.0444	4.47218	3.43435	1.30219	0.70425	0.369502
			67	11.1716	14.6062	4.51003	3.56659	1.26452	0.658042	0.11155
			68	12.2861	14.4639	4.51003	3.64436	1.23754	0.737999	0.123731
			69	10.9696	13.5748	4.48232	3.34639	1.33945	0.748053	0.077359
			70	12.0761	15.2488	4.87118	3.52036	1.38372	0.652623	0.306995
			71	12.668	15.9377	4.76251	3.64778	1.30559	0.626713	0.068557
			72	9.66458	12.9431	4.12316	3.28247	1.25612	0.72496	0.280416
			73	11.4983	13.8774	4.48529	3.40964	1.31547	0.750289	0.158267
			74	10.9927	15.2421	4.44322	3.4159	1.30075	0.594601	0.553417
			75	12.3413	14.705	4.77763	3.63776	1.31334	0.717197	0.603538
			76	12.7526	14.9642	4.69645	3.80145	1.23544	0.71565	0.166146
			77	9.24531	14.3385	4.2373	3.27514	1.29378	0.565095	0.070074
			78	10.7274	14.0511	4.62406	3.4159	1.35369	0.682783	0.3328
			79	12.0013	14.5448	5.05291	3.5287	1.43195	0.712894	0.30381
			80	11.9345	14.6419	5.02269	3.37236	1.48937	0.699555	0.372031
			81	10.4631	14.1348	4.06402	3.41876	1.18874	0.658096	0.338185
			82	12.0556	14.7767	4.59528	3.68444	1.24721	0.693813	0.041165
			83	10.6331	14.3597	4.36561	3.55083	1.22946	0.648002	0.240026
			84	11.4182	14.2789	4.42213	3.58476	1.23359	0.703754	0.521976
			85	11.3069	14.6966	4.48152	3.63776	1.23195	0.657845	0.103609
			86	10.2868	12.7701	4.04448	3.4018	1.18892	0.792685	0.16304
			87	10.4648	13.0233	4.0876	3.36549	1.21456	0.775357	0.268257
			88	12.4099	15.7859	4.71839	3.81548	1.23664	0.625807	0.108135
			89	10.4221	13.6924	4.39811	3.4416	1.27793	0.698566	0.425683
			90	13.3917	15.2778	5.10618	4.12122	1.239	0.720985	0.484857
			91	10.99	14.0854	5.11036	2.97551	1.71748	0.696102	0.701114
			92	9.70731	15.3784	4.42234	3.3076	1.33702	0.515806	0.477834
			93	11.4084	14.5472	4.80365	3.42423	1.40284	0.677446	0.381959
			94	11.4138	14.6991	4.73252	3.46326	1.36649	0.663835	0.283091
			95	11.6879	14.3325	4.41508	3.60457	1.22486	0.714992	0.151524
			96	12.3306	15.6792	4.82712	3.98326	1.21185	0.630298	0.471775
			97	11.4476	14.705	4.56399	3.65119	1.25	0.66526	0.499468
			98	10.8191	13.4128	4.50529	3.55058	1.26889	0.75573	0.199147
			99	10.253	14.0794	4.26244	3.44754	1.23637	0.64997	0.373169
			100	12.376	15.7654	4.83026	3.78643	1.27567	0.625724	0.314387
			101	14.4475	16.8582	5.30271	4.41569	1.20088	0.638822	0.252632
			102	13.7638	16.6485	5.16632	3.84175	1.34478	0.624023	0.698789
			103	9.68061	12.5417	4.24989	3.0409	1.39758	0.773396	0.36366
			104	0.168242	1.66305	0.608532	0.398058	1.52875	0.764427	0.056677
16	PI514295.jpg	0.042194
			1	10.3865	13.7853	4.1753	3.38737	1.23261	0.686831	0.531022
			2	11.7342	14.1902	4.64231	3.56659	1.30161	0.732293	0.144066
			3	9.68417	14.5405	4.18403	3.14197	1.33166	0.575589	0.756526
			4	10.5628	13.3464	4.25491	3.4018	1.25078	0.745181	0.061187
			5	10.1836	12.9389	4.26244	3.25961	1.30765	0.76439	0.078519
			6	10.4266	13.3796	4.38676	3.37263	1.3007	0.731927	0.383626
			7	13.3819	15.3	5.17201	3.77513	1.37002	0.718366	0.257401
			8	10.6536	13.8552	4.1706	3.39289	1.22922	0.697399	0.157276
			9	9.71265	12.5851	4.19232	3.41433	1.22786	0.770609	0.05213
			10	12.4499	15.103	4.90215	4.00511	1.22397	0.685883	0.552815
			11	10.6678	13.6165	4.45942	3.41746	1.30489	0.723028	0.217754
			12	10.7693	13.3898	4.55891	3.32879	1.36954	0.75483	0.367529
			13	11.0435	14.5303	4.30297	3.44238	1.25	0.657305	0.139801
			14	10.8984	14.8696	4.33122	3.48785	1.2418	0.619403	0.184342
			15	0.191387	1.78239	0.644065	0.398058	1.61802	0.757035	0.161772
			16	11.7485	14.1902	4.57451	3.57158	1.28081	0.733182	0.085343
			17	10.4577	14.0734	4.34005	3.34	1.29941	0.663514	0.643133
			18	12.4686	15.9811	4.76494	3.88392	1.22684	0.6135	0.21745
			19	9.74203	13.3608	4.38027	3.16259	1.38503	0.685791	0.447951
			20	9.80167	13.3181	4.13524	3.17214	1.30361	0.694422	0.350657
			21	9.96991	15.4765	4.2841	3.1363	1.36597	0.523063	0.236768
			22	10.2174	14.0444	4.26494	3.13289	1.36134	0.650941	0.264792
			23	10.9073	14.3862	4.53366	3.51226	1.29081	0.662266	0.262341
			24	10.2085	13.8142	4.68506	3.16315	1.48114	0.672231	0.449165
			25	11.055	14.0257	4.45303	3.41876	1.30253	0.706188	0.497526
			26	10.8271	14.8696	4.4354	3.43513	1.29119	0.615356	0.185779
			27	9.44649	12.9184	4.13846	3.24456	1.27551	0.711315	0.140022
			28	8.66314	13.1221	3.73841	3.20508	1.1664	0.63223	0.159129
			29	7.99551	11.8733	3.77867	3.06162	1.23421	0.712712	0.424909
			30	11.0185	14.2976	4.4173	3.43875	1.28456	0.677342	0.443712
			31	9.03434	12.5212	4.01177	3.10292	1.2929	0.724127	0.296591
			32	10.5886	13.4579	4.47695	3.49193	1.28209	0.734666	0.131526
			33	12.2229	15.2156	5.01471	3.55734	1.40968	0.663447	0.604059
			34	10.7809	13.6822	4.29842	3.50236	1.22729	0.723693	0.376398
			35	9.28893	12.4802	3.91951	3.18279	1.23147	0.749427	0.069358
			36	10.0465	13.9046	4.23709	3.28247	1.29082	0.652989	0.727305
			37	11.5642	14.6164	4.52894	3.55759	1.27304	0.680211	0.455517
			38	12.4499	15.9274	4.86716	3.59864	1.3525	0.616716	0.134194
			39	10.1453	14.0547	4.07714	3.22916	1.2626	0.645406	0.365017
			40	11.0265	14.936	4.74848	3.55358	1.33625	0.621129	0.608963
			41	9.69218	12.7496	4.21941	3.16456	1.33333	0.749265	0.563371
			42	8.67471	12.0004	3.80824	3.03827	1.25342	0.756963	0.425036
			43	11.4983	15.1747	4.81105	3.28681	1.46375	0.62749	0.551662
			44	10.6589	13.6719	4.67517	3.25743	1.43524	0.716578	0.425776
			45	12.36	14.913	4.67517	3.73841	1.25058	0.69839	0.342096
			46	9.97792	13.5543	4.38575	3.36523	1.30326	0.682486	0.183625
			47	10.1221	12.9576	4.32278	3.3014	1.30938	0.757586	0.345339
			48	10.747	13.4904	4.27911	3.58352	1.19411	0.742075	0.170907
			49	9.54619	13.0173	4.15135	3.24566	1.27905	0.707944	0.476364
			50	10.7524	13.7376	4.14985	3.42916	1.21016	0.715968	0.412198
			51	11.1485	14.5388	4.74322	3.56134	1.33186	0.662783	0.05962
			52	9.49456	14.0384	4.11365	3.11351	1.32123	0.605408	0.440979
			53	9.67527	13.4315	4.29676	3.18921	1.34728	0.673947	0.21572
			54	9.62898	13.9148	4.435	3.22032	1.37719	0.624933	0.450002
			55	9.09755	13.1511	3.97275	3.06394	1.29661	0.661012	0.458457
			56	10.7221	13.7171	4.55325	3.34427	1.36151	0.716086	0.010466
			57	10.8895	14.8551	4.44663	3.55659	1.25025	0.620104	0.127633
			58	9.80256	13.4597	4.38027	3.21341	1.36312	0.679952	0.633967
			59	11.6078	14.0854	4.39811	3.64363	1.20707	0.735231	0.159162
			60	10.0776	13.2577	4.18573	3.35675	1.24696	0.720493	0.053093
			61	11.0978	14.2319	4.68278	3.2784	1.42837	0.688523	0.439596
			62	10.4444	13.4145	4.47536	3.3416	1.33929	0.729361	0.157612
			63	11.7298	15.0384	4.56399	3.53651	1.29053	0.651776	0.506534
			64	10.8085	14.4724	4.44322	3.25879	1.36346	0.648477	0.156303
			65	9.65657	13.0028	4.13524	3.17214	1.30361	0.717726	0.495171
			66	10.4764	13.8859	4.20864	3.45399	1.21848	0.682772	0.220681
			67	11.5437	15.8455	4.99764	3.38211	1.47767	0.577753	0.185796
			68	8.49846	12.3115	3.81617	3.20786	1.18963	0.70458	0.104188
			69	11.7627	14.5508	4.56652	3.77395	1.21001	0.698147	0.00801
			70	9.25244	13.5296	4.45043	2.96832	1.49931	0.635178	0.263298
			71	11.4378	13.9618	4.67746	3.33654	1.40189	0.737344	0.321761
			72	11.1271	14.2217	4.73665	3.3779	1.40225	0.691339	0.407428
			73	11.9167	14.174	4.68886	3.67283	1.27664	0.745386	0.107963
			74	9.87644	12.9082	4.30835	3.09056	1.39404	0.74487	0.224939
			75	9.87199	13.8262	4.12424	3.38737	1.21753	0.648946	0.208329
			76	10.0037	13.2789	4.45043	3.31512	1.34246	0.712928	0.132592
			77	11.436	14.9769	4.90342	3.53424	1.3874	0.640677	0.342592
			78	10.196	13.1656	4.23058	3.36073	1.25883	0.739197	0.219984
			79	8.59193	12.0311	3.82317	3.10521	1.23121	0.745916	0.323879
			80	10.2343	12.8647	4.42716	3.19702	1.38478	0.777079	0.060939
			81	11.5126	14.6104	4.56652	3.71236	1.23009	0.67773	0.12864
			82	14.5169	16.23	5.08102	4.06139	1.25106	0.69254	0.308663
			83	13.0535	15.1125	4.89779	3.80075	1.28864	0.718228	0.071668
			84	13.0499	14.9497	4.81992	3.73841	1.2893	0.733754	0.122648
			85	10.6064	13.4145	4.29158	3.36523	1.27527	0.740675	0.39082
			86	11.7146	15.6478	4.97908	3.29141	1.51275	0.601219	0.403356
			87	10.7657	13.4307	4.36153	3.23577	1.34791	0.749986	0.134682
			88	13.9232	15.2071	4.93021	3.90973	1.26101	0.756576	0.244533
			89	12.3395	16.4892	4.84626	3.48785	1.38947	0.570309	0.19869
			90	12.6903	14.9113	4.82196	3.7217	1.29563	0.717219	0.403034
			91	11.6764	14.6623	4.50845	3.86439	1.16667	0.682513	0.171561
			92	11.5695	14.8202	4.80809	3.52516	1.36393	0.661944	0.12893
			93	9.13048	12.3899	3.93673	3.1363	1.25521	0.747431	0.440933
			94	13.1567	14.9028	4.85012	3.84985	1.25982	0.744428	0.292361
			95	13.6374	15.2898	4.71839	4.0581	1.16271	0.733061	0.383248
			96	13.1834	15.5309	4.83486	4.13265	1.16992	0.68682	0.425101
			97	12.4277	15.1312	4.84259	3.87865	1.24853	0.682105	0.058604
			98	12.1686	14.5772	4.64614	3.52036	1.31979	0.719618	0.605422
			99	13.2386	15.2174	4.55423	3.89513	1.16921	0.718411	0.405878
			100	10.4524	13.4307	4.40519	3.29789	1.33576	0.728157	0.080631
17	PI514296.jpg	0.042194
			1	7.11959	10.951	3.67961	2.67957	1.37321	0.746029	0.392415
			2	9.27291	13.8774	3.83107	3.40729	1.12438	0.605075	0.213298
			3	8.25455	12.4598	3.69891	3.20508	1.15407	0.668165	0.061
			4	6.23921	11.1156	3.39289	2.66458	1.27333	0.634566	0.192357
			5	9.84885	13.7528	4.34927	3.44056	1.26411	0.654355	0.158062
			6	10.6251	13.6839	4.51772	3.35914	1.34491	0.713053	0.081021
			7	10.4818	13.6472	4.19104	3.40311	1.23154	0.707224	0.237476
			8	10.7488	13.8305	4.34988	3.45605	1.25863	0.706151	0.253882
			9	10.3705	13.5031	4.24905	3.33654	1.27349	0.714726	0.535365
			10	9.75182	14.8346	4.39994	3.286	1.339	0.556855	0.825313
			11	10.9945	13.9064	4.32381	3.41798	1.26502	0.714428	0.243565
			12	11.3755	14.3258	4.64844	3.37157	1.37872	0.696532	0.286975
			13	7.75873	12.3916	3.97476	2.56657	1.54867	0.634958	0.664731
			14	10.1444	13.4187	4.15242	3.3408	1.24294	0.707964	0.181256
			15	9.58091	12.7973	4.35765	3.19368	1.36446	0.735154	0.22759
			16	10.966	13.7376	4.31227	3.52744	1.22249	0.730193	0.535319
			17	10.7996	13.7129	4.45303	3.41876	1.30253	0.721704	0.184482
			18	9.07084	13.3488	3.98326	3.19841	1.24539	0.639691	0.227843
			19	9.11179	12.482	3.93017	3.18279	1.23482	0.734929	0.304351
			20	10.4373	13.5978	4.3166	3.38737	1.27432	0.709351	0.480938
			21	10.0046	13.083	4.29821	3.21341	1.33759	0.734513	0.539534
			22	11.0791	14.8968	4.85892	3.21341	1.51208	0.627376	0.74526
			23	10.7088	13.3693	4.21624	3.38527	1.24547	0.752888	0.173867
			24	10.4542	16.2855	4.61943	3.29789	1.40072	0.495335	0.367518
			25	10.285	13.4187	4.11452	3.37764	1.21816	0.71778	0.103027
			26	5.71668	9.67072	3.34	2.45307	1.36156	0.768133	0.204152
			27	9.26045	12.5067	3.96714	3.2159	1.2336	0.74397	0.252038
			28	7.98038	12.0933	3.79278	2.9779	1.27364	0.68572	0.212917
			29	10.7168	13.7521	4.43841	3.38106	1.31273	0.712095	0.165518
			30	10.8877	14.3488	4.54131	3.46557	1.31041	0.664531	0.267515
			31	9.50524	12.9823	4.25972	3.19479	1.33333	0.708709	0.28271
			32	9.28181	12.2885	4.11971	3.11323	1.32329	0.772404	0.328275
			33	11.9977	14.7255	4.62694	3.52264	1.31349	0.695292	0.221597
			34	10.4675	16.0715	4.5673	3.40337	1.342	0.509262	0.490122
			35	9.54797	12.7436	4.0091	3.27106	1.22563	0.738811	0.254649
			36	10.4559	13.2065	4.30297	3.34639	1.28585	0.753347	0.040394
			37	9.35836	12.7249	4.23142	3.08364	1.37222	0.726272	0.14711
			38	12.3315	15.2276	4.46421	3.83131	1.16519	0.668287	0.193538
			39	9.10467	12.124	4.06139	3.04178	1.3352	0.778367	0.196598
			40	7.06618	10.7822	3.61837	2.88035	1.25623	0.763794	0.324561
			41	13.2653	16.1541	4.97389	3.83781	1.29602	0.638794	0.351569
			42	7.66615	11.7744	3.6201	2.80519	1.2905	0.694877	0.584897
			43	10.5966	13.6779	4.34988	3.45605	1.25863	0.711765	0.083192
			44	10.3625	13.8569	4.11041	3.52441	1.16627	0.678172	0.129872
			45	9.26401	12.3175	3.65119	3.49906	1.04348	0.767302	0.210816
			46	7.87445	11.5622	3.64582	2.94755	1.2369	0.740199	0.359652
			47	9.9352	14.0896	4.26661	3.45502	1.2349	0.628909	0.033418
			48	7.78276	11.7003	3.7909	2.86951	1.3211	0.714417	0.293582
			49	11.9158	14.0914	4.43981	3.54481	1.25248	0.754097	0.587846
			50	10.8476	14.0299	4.25345	3.48376	1.22094	0.69252	0.514128
			51	11.8135	18.0883	4.72593	3.7638	1.25563	0.453722	0.080396
			52	8.58303	13.5007	3.99843	3.23439	1.23622	0.591753	0.609649
			53	8.50291	12.2808	3.94238	3.1363	1.25702	0.70848	0.277092
			54	9.56756	14.7545	4.00577	3.3076	1.21108	0.552285	0.294234
			55	8.85987	12.5646	4.08847	3.10435	1.31702	0.705241	0.076114
			56	10.6927	14.3121	4.41125	3.46326	1.27373	0.655985	0.405028
			57	10.058	13.781	4.26745	3.34213	1.27686	0.665519	0.164167
			58	10.9972	13.7129	4.4173	3.35489	1.31667	0.73491	0.196836
			59	10.0856	14.0299	4.38108	3.22943	1.35661	0.643875	0.365344
			60	13.3285	15.1492	4.92371	3.77608	1.30392	0.729813	0.286232
			61	9.18033	13.9293	4.12403	3.04266	1.3554	0.594577	0.640402
			62	10.6838	13.6634	4.21202	3.44238	1.22358	0.719146	0.099057
			63	10.237	15.086	4.71083	3.23467	1.45636	0.565237	0.12316
			64	10.4568	14.2694	4.64614	3.58128	1.29734	0.645359	0.325392
			65	13.2181	15.277	4.73496	3.848	1.2305	0.711708	0.042767
			66	10.0705	13.1758	4.14491	3.36919	1.23024	0.728963	0.22184
			67	10.7292	13.6617	4.52973	3.43513	1.31865	0.722388	0.367554
			68	8.11124	12.0191	3.72672	3.04646	1.2233	0.70559	0.180771
			69	8.29995	11.8938	3.73626	2.92482	1.27744	0.737304	0.145424
			70	9.95567	13.0258	4.23394	3.27106	1.29436	0.73735	0.086314
			71	8.31241	11.5682	3.51125	3.24456	1.0822	0.780557	0.214189
			72	10.3509	12.9329	4.36479	3.4018	1.28309	0.777672	0.135457
			73	7.77831	12.441	3.47532	2.98357	1.16482	0.631512	0.45172
			74	11.9781	14.5917	4.59916	3.65119	1.25963	0.706947	0.087142
			75	9.38151	12.5417	4.30731	3.05492	1.40996	0.7495	0.095907
			76	12.0752	14.6249	4.60766	3.47173	1.32719	0.709442	0.139457
			77	9.61206	13.2909	4.22468	3.21839	1.31267	0.683779	0.16169
			78	10.1399	13.5339	4.16099	3.34639	1.24343	0.695668	0.263407
			79	8.18512	13.6327	3.86462	2.74748	1.40661	0.553439	0.657392
			80	13.2591	15.8413	5.09571	3.73698	1.36359	0.663961	0.159119
			81	10.2904	14.0734	4.177	3.36549	1.24113	0.652896	0.642115
			82	7.93587	11.6653	3.98326	2.92847	1.36019	0.732844	0.363393
			83	9.50969	12.9371	4.24738	2.94755	1.44098	0.714003	0.083745
			84	9.27558	13.0957	4.11517	3.15216	1.30551	0.679665	0.081686
			85	6.85253	11.3814	3.77608	2.53516	1.48948	0.664763	0.630017
			86	14.6709	15.9666	5.15269	3.96378	1.29995	0.72317	0.29562
			87	10.6153	13.7725	4.12122	3.49397	1.17952	0.703256	0.16368
			88	10.1844	14.0017	4.45043	3.64436	1.22118	0.652807	0.223261
			89	8.4673	11.8563	3.68081	3.15216	1.16771	0.756928	0.109769
			90	14.2837	15.837	5.19004	3.90677	1.32847	0.715651	0.110945
			91	10.3473	12.9449	4.0581	3.50313	1.15842	0.775965	0.240854
			92	10.1497	13.1077	4.36479	3.21701	1.35679	0.742358	0.090353
			93	11.582	15.5652	4.29842	3.71236	1.15787	0.60074	0.408315
			94	11.9505	15.1372	4.6009	3.62967	1.26758	0.655397	0.179436
			95	10.2209	13.0462	4.20419	3.51226	1.197	0.754623	0.129758
			96	12.5648	15.5532	4.51497	3.63408	1.24239	0.652719	0.501332
			97	10.5574	14.3265	4.35336	3.65119	1.19231	0.646376	0.09219
			98	6.58726	10.4302	3.37895	2.59073	1.30425	0.760902	0.198118
			99	10.2494	12.84	4.00999	3.41329	1.17482	0.781227	0.108698
			100	9.58536	12.3277	3.80637	3.50236	1.0868	0.7926	0.079589
			101	10.699	13.4495	4.17743	3.49091	1.19666	0.743261	0.200631
			102	10.8476	14.769	4.35928	3.28356	1.32761	0.624949	0.616519
			103	10.3589	14.5116	4.34927	3.17691	1.36902	0.618153	0.64636
			104	10.6019	14.5977	4.43379	3.47173	1.27711	0.62521	0.042163
18	PI514297.jpg	0.042194
			1	10.2886	13.3054	4.22973	3.52264	1.20073	0.730314	0.278521
			2	12.2256	14.8534	4.45043	3.80637	1.16921	0.696356	0.196789
			3	12.1508	14.3036	4.67194	3.44341	1.35678	0.746322	0.452162
			4	9.9165	13.1921	4.30049	3.3384	1.28819	0.71605	0.109865
			5	9.9797	13.2602	4.29676	3.18921	1.34728	0.713225	0.135284
			6	11.0034	15.0444	4.39811	3.49218	1.25942	0.610927	0.176363
			7	10.4827	13.7478	4.55891	3.24017	1.407	0.696969	0.262143
			8	10.6286	14.2047	4.13524	3.45502	1.19688	0.661946	0.205636
			9	10.0349	13.4145	4.15564	3.24483	1.28069	0.700766	0.044426
			10	7.93053	12.8877	3.81548	2.90282	1.3144	0.600013	0.170919
			11	11.8304	14.6147	4.75952	3.55283	1.33964	0.696034	0.431625
			12	11.088	13.2245	4.51556	3.21341	1.40522	0.796712	0.110459
			13	12.1838	14.6019	4.61539	3.61246	1.27763	0.718076	0.189314
			14	10.1399	13.4435	4.02705	3.45322	1.16617	0.705054	0.335041
			15	11.0372	14.9335	4.63444	3.39289	1.36593	0.621938	0.346945
			16	10.2619	13.2415	4.37213	3.23604	1.35107	0.735467	0.243361
			17	10.504	13.6779	4.25993	3.41954	1.24576	0.705546	0.210064
			18	10.6171	14.532	4.49164	3.4159	1.31492	0.631774	0.293939
			19	9.55509	12.6568	4.40519	2.9236	1.50677	0.749547	0.153806
			20	8.68005	12.7539	4.06467	3.13971	1.2946	0.670575	0.325851
			21	10.1702	14.2789	4.11365	3.34373	1.23026	0.626833	0.112812
			22	10.6135	13.0046	4.45922	3.14056	1.41988	0.788637	0.063039
			23	9.80434	13.0607	4.06161	3.43435	1.18264	0.722261	0.350424
			24	10.2539	13.4145	4.04645	3.31834	1.21942	0.716058	0.146328
			25	10.2183	14.919	4.16099	3.51834	1.18266	0.576908	0.292223
			26	10.4577	13.8552	4.45922	3.39446	1.31367	0.684579	0.439258
			27	10.5432	14.705	4.51713	3.40964	1.32481	0.612701	0.197394
			28	11.1156	14.9625	4.63156	3.44341	1.34505	0.62393	0.370982
			29	7.6795	11.2554	3.63384	2.85583	1.27243	0.761769	0.074908
			30	7.65725	12.2313	3.8436	2.73612	1.40477	0.643185	0.085271
			31	11.6648	14.705	4.60921	3.31834	1.38901	0.677882	0.411046
			32	9.88001	12.9721	4.10325	3.32879	1.23266	0.737814	0.258117
			33	10.2797	14.1553	4.46241	3.16259	1.411	0.644693	0.547121
			34	12.5131	14.6778	4.47675	3.65753	1.22398	0.729879	0.104355
			35	10.2557	14.7912	4.23835	3.38527	1.252	0.58907	0.549479
			36	11.3933	14.2993	4.66812	3.45992	1.3492	0.700208	0.252936
			37	11.2722	13.787	4.71839	3.48606	1.3535	0.745211	0.404782
			38	11.7796	13.9124	4.51023	3.60432	1.25134	0.764786	0.171752
			39	8.76462	12.2084	3.8901	3.059	1.27169	0.738973	0.092536
			40	10.0491	14.7852	4.38108	3.41798	1.28177	0.577676	0.252874
			41	8.567	12.5399	4.04645	3.05783	1.32331	0.68462	0.199687
			42	10.1542	14.3633	4.27162	3.46557	1.23259	0.618513	0.32243
			43	11.4405	14.2047	4.54953	3.52946	1.28902	0.712506	0.063501
			44	11.0328	14.5592	4.53228	3.59542	1.26057	0.65406	0.460322
			45	12.8015	15.306	5.13487	3.58228	1.43341	0.686671	0.484203
			46	8.25544	11.5477	3.64363	3.11494	1.16972	0.777959	0.184526
			47	10.2058	13.6472	4.58753	3.37051	1.36108	0.688605	0.153617
			48	10.6286	14.6616	4.30297	3.40101	1.2652	0.621332	0.315082
			49	10.3821	14.1885	4.41186	3.50109	1.26014	0.648069	0.514164
			50	11.4618	13.966	4.55325	3.51125	1.29676	0.738445	0.345603
			51	9.9984	13.215	4.31041	3.25223	1.32537	0.719457	0.388385
			52	7.0003	10.8087	3.72481	2.54042	1.46622	0.752972	0.347639
			53	10.3242	13.3259	4.44663	3.13261	1.41946	0.730591	0.13587
			54	10.9277	14.1927	4.56828	3.29897	1.38476	0.681724	0.13231
			55	9.50969	12.6056	4.28473	3.09056	1.38639	0.752057	0.393236
			56	10.869	13.8467	4.22826	3.59542	1.17601	0.712372	0.236858
			57	12.182	15.3759	4.68506	3.75977	1.2461	0.647509	0.047841
			58	11.3212	14.3265	4.38819	3.51834	1.24723	0.693137	0.256031
			59	9.59248	13.1221	4.44342	3.06394	1.45023	0.700053	0.125259
			60	11.0604	13.9208	4.30669	3.6201	1.18966	0.717214	0.07986
			61	11.0265	14.1246	4.51142	3.35993	1.34271	0.694543	0.339512
			62	8.85631	12.5152	4.13524	3.17355	1.30303	0.710538	0.182928
			63	9.68951	13.2457	4.40479	2.94816	1.49408	0.694	0.177763
			64	10.4373	12.9721	4.49501	3.39472	1.32412	0.779428	0.367558
			65	9.2462	13.0565	4.24968	3.01975	1.40729	0.681587	0.608721
			66	8.95601	12.303	3.9313	3.15328	1.24673	0.743538	0.111428
			67	10.5521	16.5182	4.53856	3.31512	1.36905	0.485988	0.133684
			68	12.0627	13.7146	4.6229	3.48683	1.32582	0.80591	0.170059
			69	8.88301	12.7334	4.14276	3.17158	1.30621	0.688464	0.301523
			70	8.99072	12.6677	4.17124	3.3014	1.26348	0.704055	0.320567
			71	10.3402	15.485	4.12122	3.51733	1.17169	0.541896	0.057313
			72	12.2461	14.1426	4.66889	3.60655	1.29456	0.769397	0.297921
			73	11.3292	14.538	4.81549	3.26643	1.47423	0.673594	0.009259
			74	12.4099	14.7562	4.82435	3.53349	1.36532	0.716186	0.119873
			75	9.6539	12.8383	4.24905	3.24264	1.31037	0.736037	0.288122
			76	8.26702	12.3899	4.08325	2.89207	1.41188	0.676747	0.430837
			77	10.0474	14.3633	4.50371	3.27514	1.37512	0.612006	0.16793
			78	6.82494	13.1529	3.4594	2.77905	1.24481	0.495756	0.10625
			79	12.3369	14.5755	4.48529	3.76687	1.19072	0.729743	0.143033
			80	8.91417	12.4965	3.94238	3.1363	1.25702	0.717324	0.345416
			81	8.44149	12.4428	3.95276	3.12407	1.26526	0.685161	0.153238
			82	10.8102	13.9456	4.34107	3.29897	1.31589	0.698511	0.50326
			83	7.99106	11.3602	3.83688	2.81659	1.36224	0.778108	0.214074
			84	10.3767	12.702	4.36581	3.21341	1.35862	0.808217	0.131251
			85	10.7079	13.8859	4.26244	3.56034	1.1972	0.697856	0.228592
			86	12.3413	14.8943	4.91557	3.52264	1.39542	0.699087	0.1478
			87	10.5423	13.822	4.48232	3.29114	1.36193	0.693434	0.375018
			88	10.7524	13.9763	4.28348	3.49091	1.22704	0.691722	0.172332
			89	10.1399	12.7948	4.11517	3.28627	1.25223	0.778351	0.195573
			90	11.5286	13.9473	4.45043	3.67646	1.21052	0.744741	0.137014
			91	9.35659	12.6755	3.87865	3.24017	1.19705	0.731809	0.080409
			92	9.12425	12.8895	4.32031	2.93818	1.47041	0.690141	0.238583
			93	10.1987	14.174	4.73421	3.16456	1.49601	0.637924	0.321802
			94	11.6648	14.1288	4.63847	3.44754	1.34544	0.734304	0.456409
			95	10.6936	13.9004	4.84351	2.97551	1.62779	0.695476	0.624996
			96	8.75305	15.7979	4.22025	2.92938	1.44067	0.44073	0.214858
			97	8.16019	11.7617	4.01731	2.82921	1.41994	0.741259	0.14665
			98	9.49634	13.3693	4.20948	3.13403	1.34315	0.667648	0.044126
			99	0.440635	3.38577	1.36203	0.400288	3.40261	0.483031	0.549174
19	PI514298.jpg	0.042194
			1	0.202959	1.70824	0.586179	0.492063	1.19127	0.874018	0.07912
			2	9.89336	14.012	4.13265	3.73459	1.10659	0.633222	0.488804
			3	12.3084	15.3374	4.81992	3.6842	1.30827	0.657514	0.07119
			4	10.4568	14.0547	4.43018	3.28247	1.34965	0.665226	0.531386
			5	10.9322	14.0751	4.30235	3.40729	1.26269	0.693444	0.379102
			6	10.3999	14.9395	4.45363	3.43746	1.29562	0.585552	0.476266
			7	11.1156	14.174	4.89615	3.39367	1.44273	0.695274	0.158747
			8	9.15986	12.511	3.99442	3.16231	1.26314	0.73539	0.044596
			9	10.5904	14.3947	4.53366	3.39761	1.33437	0.642267	0.179121
			10	12.3867	16.2198	4.74097	3.68275	1.28735	0.591665	0.325157
			11	12.3947	14.9992	4.84351	3.86945	1.25173	0.69233	0.123136
			12	9.90671	13.8509	4.22658	3.18279	1.32795	0.648906	0.65065
			13	10.731	13.7316	4.21878	3.48069	1.21205	0.715169	0.166913
			14	11.8526	13.418	4.58365	3.54154	1.29425	0.82727	0.210007
			15	11.4316	14.2192	4.5595	3.44238	1.32452	0.710503	0.514215
			16	11.6105	14.1306	4.38595	3.66385	1.19709	0.730704	0.158153
			17	13.7273	15.4808	4.84204	3.81548	1.26905	0.719797	0.208338
			18	6.67628	11.4573	3.91951	2.52778	1.55058	0.639111	0.355234
			19	11.6328	14.5737	4.49422	3.50109	1.28366	0.688259	0.534671
			20	10.9357	13.8015	4.21772	3.59047	1.1747	0.72145	0.320779
			21	11.9497	15.0656	4.33307	3.78455	1.14494	0.661598	0.402046
			22	11.2081	14.191	4.45782	3.44341	1.29459	0.69939	0.523629
			23	14.1243	17.0722	5.43846	3.60655	1.50794	0.608977	0.773552
			24	9.9076	13.238	4.19996	3.33013	1.2612	0.710452	0.337772
			25	0.064092	1.01266	0.358029	0.358029	1	0.785398	0
			26	11.5099	14.7545	4.32711	3.77867	1.14514	0.664406	0.109533
			27	12.2844	15.0631	4.52658	3.81944	1.18514	0.680354	0.244339
			28	6.80447	10.8172	3.25743	2.83549	1.14881	0.73076	0.23055
			29	10.0776	13.2313	4.14813	3.34213	1.24116	0.723379	0.184346
			30	12.4606	15.5225	4.81272	3.62378	1.32809	0.649873	0.587213
			31	10.5521	13.4103	4.34189	3.37051	1.2882	0.737349	0.253308
			32	11.5829	14.4868	4.46241	3.51049	1.27117	0.693553	0.228663
			33	8.51982	12.2066	3.76356	3.1363	1.2	0.71854	0.069509
			34	10.8031	14.4604	4.70478	3.37051	1.39587	0.649232	0.508323
			35	10.8085	13.8117	4.13287	3.60432	1.14664	0.711995	0.482587
			36	11.08	13.6677	4.48232	3.26452	1.37304	0.745347	0.311955
			37	9.98237	13.7333	4.13438	3.47941	1.18824	0.665107	0.543786
			38	13.7558	14.954	4.73815	3.8683	1.22487	0.773006	0.507282
			39	10.4657	13.9992	4.23142	3.33654	1.26821	0.671076	0.193602
			40	12.4909	15.7382	5.06083	3.35993	1.50623	0.633714	0.311214
			41	9.95567	13.1306	4.33451	3.25879	1.3301	0.72562	0.116698
			42	11.8918	14.5695	4.85745	3.64069	1.33421	0.703995	0.346465
			43	9.78565	12.69	4.25722	2.99845	1.4198	0.763622	0.250199
			44	10.4907	13.1264	4.03676	3.58824	1.125	0.765107	0.039167
			45	10.6642	15.7177	4.43841	3.38106	1.31273	0.542452	0.123567
			46	7.34213	11.3235	3.54481	2.77488	1.27746	0.719563	0.165401
			47	9.4278	13.5483	3.8729	3.36311	1.15158	0.645429	0.004404
			48	10.723	14.8244	4.80809	3.43435	1.4	0.613158	0.037852
			49	11.6052	14.3982	4.32875	3.64192	1.18859	0.703467	0.23999
			50	12.3707	14.5959	4.39082	3.85724	1.13833	0.729692	0.223545
			51	11.1583	14.2379	4.35275	3.49218	1.24643	0.691695	0.119012
			52	10.0447	13.6924	4.44322	3.20231	1.38751	0.673268	0.396417
			53	12.0805	15.0733	4.62694	3.55884	1.30013	0.668155	0.404673
			54	9.67259	13.954	4.09544	3.09516	1.32317	0.624242	0.285723
			55	10.7283	13.8347	4.32443	3.52415	1.22708	0.704374	0.35228
			56	10.6758	14.0402	4.19062	3.68081	1.1385	0.680559	0.433163
			57	11.1494	14.4766	4.69702	3.32263	1.41364	0.66854	0.594161
			58	13.3935	15.7816	4.68658	3.87175	1.21046	0.675773	0.271754
			59	9.63966	12.5067	3.88942	3.36073	1.15731	0.774435	0.507822
			60	10.5085	14.3573	4.60515	3.08046	1.49496	0.640628	0.292577
			61	11.1583	13.5833	4.16719	3.59344	1.15966	0.759972	0.084424
			62	12.5122	14.5218	4.60438	3.55659	1.29461	0.745597	0.247717
			63	9.12425	12.5314	4.01643	3.12236	1.28634	0.730139	0.464409
			64	11.2989	14.156	4.64384	3.24648	1.43043	0.708542	0.552945
			65	10.6171	13.4929	4.10586	3.56559	1.15152	0.732831	0.511823
			66	10.5565	13.2662	4.34988	3.32263	1.30917	0.753768	0.340325
			67	10.18	13.3548	4.03522	3.44754	1.17046	0.717266	0.146516
			68	10.4729	15.1927	4.40317	3.29573	1.33602	0.570174	0.348627
			69	14.9629	16.2488	5.18095	3.9817	1.30119	0.712172	0.469542
			70	12.1215	13.3831	4.34005	3.81174	1.1386	0.850459	0.168061
			71	11.4654	14.3615	4.55716	3.56134	1.27962	0.698553	0.522372
			72	8.29461	11.6526	3.63482	3.07988	1.18018	0.767645	0.234389
			73	10.399	13.6864	4.09631	3.49218	1.17299	0.697625	0.453719
			74	9.77318	13.071	4.15242	3.17102	1.30949	0.718838	0.118361
			75	12.1491	15.7117	4.50845	3.56034	1.2663	0.618451	0.221559
			76	14.4252	14.7887	4.85159	4.06336	1.19398	0.828842	0.663552
			77	11.6461	13.8919	4.39994	3.47455	1.26633	0.758348	0.336574
			78	13.4727	15.7569	5.24379	3.50922	1.49429	0.681905	0.302408
			79	11.5633	14.9437	4.701	3.51226	1.33845	0.65069	0.554524
			80	10.7221	14.2933	4.37213	3.46326	1.26243	0.659511	0.523541
			81	10.942	14.3905	4.83597	3.19256	1.51476	0.663982	0.200437
			82	11.712	13.6797	4.47357	3.68081	1.21538	0.786482	0.141737
			83	11.6764	14.7792	4.3967	3.77395	1.16501	0.671763	0.206321
			84	10.8966	14.1535	4.31144	3.40964	1.26449	0.683551	0.467709
			85	11.3817	15.092	4.57412	3.4018	1.34462	0.627946	0.201175
			86	12.0342	14.4007	4.51319	3.82642	1.17948	0.729224	0.452181
			87	10.4444	14.4007	4.35908	3.41564	1.27621	0.632886	0.278726
			88	11.7325	13.96	4.47436	3.60457	1.2413	0.756529	0.242627
			89	12.3805	14.359	4.6009	3.87497	1.18734	0.754568	0.438764
			90	11.4877	14.2789	4.81087	3.35357	1.43455	0.708033	0.184436
			91	10.9838	13.3566	4.19784	3.56559	1.17732	0.773698	0.25151
			92	11.4565	15.0366	4.77409	3.26452	1.46242	0.63674	0.679585
			93	10.204	13.1409	4.09804	3.48376	1.17633	0.742563	0.349721
			94	11.9586	15.7936	4.37722	3.66992	1.19273	0.602456	0.289965
			95	12.8745	14.5031	4.37783	3.90609	1.12077	0.769168	0.149273
			96	10.3527	13.6779	4.1447	3.53651	1.17197	0.695382	0.061136
			97	13.2466	15.2181	4.54953	4.0581	1.1211	0.718777	0.109708
			98	11.4075	15.5157	4.56399	3.85724	1.18323	0.595466	0.120459
			99	10.8485	13.7086	4.6843	3.15074	1.48673	0.725424	0.136841
20	PI514299.jpg	0.042194
			1	0.257259	1.97164	0.698437	0.509833	1.36993	0.83162	0.007632
			2	11.1521	15.8226	4.53542	3.45992	1.31085	0.559771	0.513485
			3	12.0796	14.4519	4.51319	3.64338	1.23874	0.726799	0.099073
			4	13.2911	15.0818	4.77763	3.90791	1.22255	0.734287	0.094956
			5	10.9393	13.5978	4.40519	3.51125	1.25459	0.743472	0.070975
			6	10.9954	13.6779	4.43038	3.43461	1.28992	0.738552	0.247872
			7	10.5734	13.1077	4.26244	3.44754	1.23637	0.773349	0.265479
			8	11.3265	13.649	4.58365	3.54154	1.29425	0.764026	0.20981
			9	12.3298	14.3837	4.63175	3.7066	1.2496	0.748895	0.551644
			10	11.2749	14.0299	4.34005	3.58526	1.21053	0.719798	0.351093
			11	11.8259	14.4187	4.53366	3.62304	1.25134	0.714814	0.11626
			12	8.77263	13.1903	3.82642	3.19925	1.19604	0.633622	0.144818
			13	11.9203	14.3633	4.77745	3.36285	1.42066	0.72609	0.260162
			14	11.0159	13.5893	4.39407	3.44238	1.27646	0.74961	0.260063
			15	12.2034	14.538	4.64825	3.59344	1.29354	0.725568	0.200198
			16	10.8334	13.573	4.39811	3.50109	1.25621	0.738957	0.158929
			17	11.2295	13.8944	4.44823	3.75622	1.18423	0.730959	0.200654
			18	11.1067	13.775	4.33697	3.48274	1.24528	0.735544	0.192328
			19	7.86822	11.4531	3.74483	2.98417	1.2549	0.753772	0.08596
			20	10.7337	13.2729	4.41448	3.59542	1.22781	0.76564	0.266003
			21	11.9488	14.2499	4.8845	3.53852	1.38038	0.739449	0.185519
			22	9.35302	12.4802	4.11041	3.44341	1.1937	0.754598	0.092622
			23	8.83405	12.458	3.97275	3.23467	1.22818	0.715274	0.116428
			24	10.4497	13.3471	4.40054	3.33574	1.31921	0.737126	0.390356
			25	7.43916	11.4122	3.68081	2.79375	1.31752	0.717792	0.23094
			26	10.8156	13.2065	4.2868	3.45502	1.24074	0.779258	0.266861
			27	11.8108	13.972	4.42234	3.44367	1.28419	0.760273	0.574141
			28	8.98271	13.1963	4.14985	2.98894	1.3884	0.648206	0.228734
			29	10.577	13.0667	4.376	3.62501	1.20717	0.778466	0.251907
			30	10.2085	13.96	4.22489	3.15667	1.3384	0.658261	0.508999
			31	11.1752	13.643	4.42716	3.42423	1.29289	0.754481	0.155433
			32	11.7716	14.5278	4.4167	3.74958	1.17792	0.700885	0.098518
			33	9.94499	13.2994	4.3827	3.26889	1.34073	0.706561	0.436973
			34	9.12959	12.4351	4.15585	3.25879	1.27527	0.741935	0.100744
			35	9.72868	12.6261	4.06686	3.29114	1.2357	0.766881	0.201671
			36	11.6212	14.7502	4.70043	3.60507	1.30384	0.671215	0.335115
			37	9.04859	12.8468	3.92858	3.19173	1.23087	0.688976	0.358165
			38	7.38397	11.1795	3.62501	2.84708	1.27324	0.742433	0.049318
			39	8.86254	12.1035	3.96265	3.07583	1.28832	0.760233	0.563988
			40	11.1725	14.0342	4.25491	3.53273	1.20443	0.712832	0.149373
			41	9.67972	12.7376	4.07015	3.18921	1.27622	0.749711	0.365744
			42	12.6217	14.7732	4.62925	3.76356	1.23002	0.726741	0.273879
			43	8.08987	12.1699	3.89947	3.0558	1.27609	0.686401	0.137553
			44	6.41368	11.3977	3.24648	2.64984	1.22516	0.620418	0.297015
			45	11.7467	14.6966	4.54483	3.58824	1.26659	0.683429	0.212402
			46	9.98861	12.8443	4.08303	3.28247	1.24389	0.760845	0.099558
			47	10.1275	13.775	4.49481	3.23604	1.38898	0.670697	0.383771
			48	11.3817	13.7333	4.45942	3.51125	1.27004	0.758342	0.194573
			49	11.25	15.2029	4.44823	3.36761	1.32089	0.611658	0.422047
			50	10.0607	13.4272	4.44342	3.25223	1.36627	0.701238	0.12168
			51	9.59337	15.0818	4.25993	3.24566	1.3125	0.529999	0.037628
			52	7.79968	12.106	3.88736	3.09516	1.25595	0.668785	0.058032
			53	10.4586	13.4	4.18573	3.53071	1.18552	0.731935	0.317102
			54	11.2998	15.7032	4.53758	3.34639	1.35596	0.575843	0.535806
			55	12.0965	14.4212	4.48966	3.77112	1.19054	0.73092	0.696257
			56	12.2301	14.2933	4.58753	3.65119	1.25645	0.752264	0.403862
			57	10.9722	13.9745	4.19423	3.71332	1.12951	0.706044	0.51067
			58	10.9366	13.7418	4.49104	3.39656	1.32223	0.727788	0.181942
			59	9.72512	12.7888	3.8965	3.32263	1.17272	0.74721	0.214828
			60	11.2055	13.9046	4.35642	3.37236	1.2918	0.728321	0.474993
			61	10.642	13.4	4.37925	3.35967	1.30348	0.744768	0.063353
			62	10.7372	13.5586	4.22889	3.4509	1.22545	0.733964	0.382158
			63	10.0901	13.077	4.32875	3.12863	1.38359	0.741466	0.122731
			64	9.04681	13.1494	4.30731	3.35914	1.28227	0.657501	0.297375
			65	11.8811	14.4971	4.77465	3.49906	1.36455	0.710405	0.144361
[truncated: 14,514 more rows]

## Sheet: Average_data
Cultivar	Area size	Perimeter length	Length	Width	Length-to-width ratio	Circularity	Distance between IS and CG	Brightness	Head smut spot apperance rate	Head smut spot apperance time	4 leaf anthracnose average	4 leaf anthracnose highest	8-leaf anthracnose score
PI514279	13.2347	14.904	4.50153	4.14681	1.08676	0.75236	0.260678	164.51	100	5.8	1	1	3
PI514280	13.039	14.2028	4.55994	3.95629	1.15402	0.797214	0.284351	143.306	54.5	4.3	1	1	2
PI514282	10.6269	14.2214	4.50027	3.31537	1.35986	0.665311	0.28742	178.26	81.8	4.2	1.11111	2	2
PI514283	13.4873	15.6545	4.53247	4.21532	1.07748	0.693168	0.315931	183.455	94.1	4.4	1.11111	2	3
PI514284	10.2389	13.5343	4.37805	3.25852	1.34494	0.70195	0.280255	181.663	100	4.3	1.55556	3	3
PI514285	13.7818	15.2467	4.58819	4.26622	1.07767	0.743744	0.288278	183.144	81.8	4.6	1	1	2
PI514286	13.4733	15.1395	4.55476	4.13932	1.10256	0.743704	0.267822	144.343	81.8	3.7	1.22222	2	2
PI514287	17.033	16.2289	5.07254	4.67285	1.08728	0.811651	0.314692	191.87	100	4.4	1	1	2
PI514288	15.5388	15.7038	4.784	4.48948	1.0665	0.789412	0.334039	173.038	81.8	4.9	1.11111	2	3
PI514289	11.914	13.5422	4.60891	3.5167	1.31309	0.813218	0.231016	197.087	100	3.6	1	1	3
PI514290	10.2098	13.4819	4.37859	3.26379	1.34673	0.706595	0.269802	182.866	81.8	3.8	1.11111	2	2
PI514291	12.2523	13.6919	4.7187	3.51188	1.34717	0.812307	0.224703	207.323	71.9	4.2	1.11111	2	2
PI514292	10.1102	13.6894	4.37934	3.25597	1.35429	0.671036	0.31608	201.214	58.3	4	1	1	2
PI514293	6.67079	10.7933	3.76008	2.49412	1.511	0.72662	0.25704	123.814	50	4.7	1.55556	5	3
PI514294	10.5756	13.8769	4.38134	3.35129	1.31157	0.683144	0.316675	201.637	95.7	4.4	1	1	2
PI514295	10.7537	13.9313	4.41158	3.39637	1.30414	0.692213	0.294158	201.475	100	4.5	1	1	2
PI514296	10.0151	13.5125	4.21768	3.30365	1.27984	0.690396	0.274413	203.548	28.6	5.5	1	1	3
PI514297	10.1738	13.5762	4.30455	3.27425	1.33688	0.689483	0.249004	200.745	90	4.9	1	1	2
PI514298	10.879	13.9064	4.33694	3.41918	1.26951	0.698286	0.305165	204.031	89.7	5.2	1.33333	3	2
PI514299	10.6662	13.5893	4.30035	3.4067	1.26471	0.720339	0.245408	200.505	91.3	4	1.33333	3	2
PI514300	10.9681	13.7613	4.43862	3.41289	1.30315	0.721926	0.255117	202.066	80	4.6	1.66667	5	2
PI514301	11.1478	13.7332	4.4199	3.43964	1.28224	0.729451	0.258267	203.041	92.9	4.5	1.22222	2	2
PI514302	11.0141	13.4168	4.37333	3.43585	1.27544	0.766943	0.262286	202.549	86.7	4.7	1	1	2
PI514303	11.1845	13.38	4.43979	3.46455	1.28392	0.782741	0.24867	205.638	80	4.8	1.22222	2	2
PI514304	12.009	13.8633	4.74456	3.4797	1.36667	0.782846	0.295338	183.32	70.8	4.8	1.22222	2	3.33333
PI514305	11.5226	13.8598	4.47705	3.51939	1.27632	0.745933	0.272614	206.554	55.6	3.7	1.11111	2	3
PI514306	11.1799	13.891	4.39728	3.46546	1.27168	0.719859	0.272172	201.379	100	4.3	1.11111	2	3
PI514307	11.3041	13.8121	4.43193	3.49273	1.2711	0.736695	0.247541	202.711	58.3	4	1.11111	2	2
PI514308	6.93921	10.9893	3.6742	2.62377	1.40269	0.716948	0.221282	216.316	100	5.4	1	1	3
PI514309	10.9106	13.4449	4.38588	3.39783	1.29353	0.749622	0.249399	205.376	100	3.9	1	1	3
PI514310	7.11181	11.193	3.72227	2.66928	1.39736	0.712652	0.234923	215.9	78.6	4.1	1	1	3
PI514311	11.5331	13.8375	4.55591	3.46381	1.31428	0.747775	0.243982	201.173	100	3.4	1	1	3
PI514312	12.6337	14.3883	4.78537	3.58727	1.33438	0.760828	0.311265	204.526	82.6	3.6	1	1	3
PI514313	11.0202	13.5291	4.42468	3.43634	1.29755	0.74889	0.250612	206.577	90.9	4	1.11111	2	3
PI514314	10.9496	13.1766	4.33872	3.43194	1.26776	0.778504	0.238414	212.281	87.5	4.6	1	1	2
PI514316	11.1315	13.561	4.55473	3.36507	1.35485	0.752614	0.249545	177.131	95	4.3	1	1	2
PI514317	11.7812	14.0606	4.60914	3.50959	1.3144	0.743569	0.272549	175.227	90.9	4	1	1	2
PI514318	11.5366	13.7094	4.50398	3.52488	1.27792	0.765573	0.265911	173.851	76.9	4.4	1	1	2
PI514319	11.4139	13.784	4.4974	3.48591	1.29303	0.753943	0.237827	201.485	70.6	4.3	1	1	3
PI514320	11.5875	13.8319	4.62826	3.42825	1.35059	0.753265	0.246304	170.968	71.4	4.2	1	1	2
PI514321	11.3047	13.8787	4.66764	3.381	1.3824	0.734815	0.242026	192.531	75	5.7	1	1	2
PI514322	11.4045	13.8861	4.62778	3.43946	1.34778	0.735606	0.251709	181.842	27.3	5	1.22222	2	2
PI514323	13.7689	14.7031	4.42137	4.11489	1.1057	0.785297	0.227721	119.342	70	4.3	1	1	3
PI514324	12.5769	14.3168	4.35711	4.04063	1.08578	0.762083	0.266143	181.847	93.8	4.2	1	1	3
PI514325	7.87636	11.4946	4.03737	2.73963	1.47833	0.746499	0.239741	216.364	100	3.8	1	1	3
PI514326	11.2183	13.7316	4.48921	3.43753	1.30771	0.741375	0.28676	177.414	100	4	1	1	3
PI514332	11.1763	13.4496	4.36443	3.44408	1.29531	0.756577	0.274323	205.789	80	4.1	1	1	3
PI514333	14.2315	15.3811	4.96537	4.01439	1.23597	0.747275	0.246482	183.771	100	3.7	1	1	2
PI514334	15.157	15.3907	4.86244	4.21151	1.16096	0.789278	0.312646	228.78	92.9	4.1	1.11111	2	2
PI514335	12.2252	14.4257	4.73188	3.54891	1.33584	0.737431	0.303244	201.243	18.2	5	1	1	2
PI514336	13.5543	14.7661	4.88639	3.84113	1.27426	0.780944	0.263665	210.374	20	4.5	1	1	3
PI514337	13.7467	14.9914	4.9209	3.83223	1.28611	0.766587	0.263885	216.079	52.9	5.2	1	1	2
PI514338	12.243	14.1265	4.61048	3.65342	1.26495	0.768583	0.278721	205.041	90.9	5	1	1	3
PI514339	12.2517	14.0659	4.79526	3.50335	1.37227	0.776316	0.268114	204.414	89.5	4.5	1	1	3
PI514340	12.2076	13.9568	4.63025	3.60142	1.28864	0.785452	0.290729	209.59	95	5.1	1	1	2
PI514341	9.81665	12.756	4.33519	3.11259	1.39922	0.752138	0.315829	213.917	95.5	4.3	1	1	3
PI514342	9.81364	12.5739	4.2686	3.13055	1.36568	0.764803	0.250045	215.485	53.3	3.8	1	1	2
PI514343	8.58157	11.8733	3.9504	2.9576	1.33972	0.763016	0.231564	176.639	62.5	4.2	1	1	3
PI514344	12.9828	14.3412	4.81493	3.68613	1.31167	0.784444	0.269124	210.448	91.7	4.5	1	1	2
PI514345	12.7995	14.5956	4.85172	3.6267	1.34018	0.753234	0.306858	218.49	100	4.4	1	1	2
PI514346	13.4315	14.916	4.93141	3.80371	1.29994	0.757504	0.297759	207.851	46.7	5	1.11111	2	3
PI514347	13.3354	14.2422	4.75828	3.71334	1.2859	0.817215	0.26457	198.24	88.9	3.4	1	1	3
PI514348	13.4895	14.3071	4.75133	3.78285	1.25773	0.826364	0.248164	191.27	55.6	4.9	1	1	2
PI514349	14.4588	14.8948	4.89732	3.96448	1.23854	0.816847	0.242216	201.814	61.9	4.5	1	1	3
PI514350	14.595	14.9245	4.92454	3.96956	1.24174	0.820857	0.255068	206.82	57.1	3.6	1	1	2
PI514351	13.8942	14.5486	4.79364	3.88799	1.23482	0.823413	0.260333	190.737	76.2	4.4	1	1	3
PI514352	13.9632	14.597	4.86071	3.84005	1.26926	0.820404	0.266929	198.614	71.4	3.7	1	1	3
PI514353	13.4396	14.2777	4.83467	3.69139	1.31308	0.817353	0.237129	194.383	68.8	4.2	1	1	3
PI514354	14.4149	14.9258	5.03704	3.88197	1.29976	0.811274	0.255006	215.5	36.8	4	1.11111	2	2
PI514355	13.7655	14.4775	4.8226	3.84001	1.2583	0.822942	0.247966	200.214	72.2	3.5	1	1	3
PI514356	13.7672	14.4761	4.85426	3.78709	1.28252	0.817531	0.248503	212.931	71.4	4.4	1	1	3
PI514360	13.2665	14.2928	4.88262	3.66815	1.33412	0.813143	0.249818	178.773	45.5	4	1.11111	2	3
PI514361	9.95272	12.3673	4.28025	3.14556	1.36337	0.815842	0.236456	223.175	88	3.9	1	1	3
PI514362	13.3079	14.2778	4.84117	3.72641	1.30098	0.817587	0.258746	185.99	76	4.3	1.44444	2	2
PI514363	14.154	14.7084	4.91046	3.84444	1.27914	0.820354	0.255147	212.307	64.7	4.2	1.11111	2	2
PI514364	12.9789	14.1226	4.82601	3.63874	1.32855	0.815264	0.265854	179.255	52.4	4.7	1.11111	2	2
PI514366	13.1379	14.1661	4.71928	3.7353	1.26617	0.82048	0.243534	208.608	65	2.6	1.11111	2	2
PI514367	16.0963	15.7278	4.88958	4.50755	1.0857	0.815733	0.276408	197.17			1.11111	2	3
PI514368	14.4956	14.8953	4.94707	3.93797	1.25896	0.820158	0.25785	208.525	42.9	3.9	1.22222	2	3
PI514371	14.1251	14.7307	4.95784	3.84396	1.29197	0.815992	0.244404	206.724	47.6	4.2	1	1	2
PI514372	13.8105	14.5428	4.8646	3.84674	1.26842	0.818343	0.242995	205.276	33.3	4.3	1.55556	3	2
PI514373	12.9826	13.9548	4.41008	3.89386	1.13701	0.826591	0.272302	190.778	85	2.8	1	1	2
PI514375	12.1448	13.5729	4.5825	3.56169	1.29051	0.826319	0.227376	195.87	83.3	5	1.11111	2	2
PI514376	11.0634	13.0686	4.50378	3.36257	1.34221	0.812821	0.252087	215.92	30	4.3	1.11111	2	2
PI514377	13.9557	14.6619	4.94836	3.81152	1.30046	0.813542	0.238059	203.889	85.2	4.1	1	1	3
PI514378	14.4709	14.907	5.01262	3.88547	1.29476	0.816928	0.274057	190.253	83.3	3.8	1	1	3
PI514379	9.62516	12.0976	4.09064	3.10925	1.31848	0.823505	0.291601	188.52	43.8	4.6	1.11111	2	2
PI514380	13.01	14.1402	4.76364	3.66772	1.30186	0.815513	0.251618	211.237	95.7	3.9	1	1	3
PI514381	13.2603	14.1712	4.67023	3.79169	1.23257	0.827334	0.233591	216.245	84.2	4	1.11111	2	2
PI514382	9.03879	11.6287	3.92239	3.05564	1.29177	0.824397	0.215225	218.07	20	4.3	1.11111	2	2
PI514383	11.7312	13.2592	4.42948	3.50331	1.27243	0.822032	0.225154	213.072	10	4	1.22222	2	2
PI514387	13.0648	14.0889	4.64885	3.75281	1.24249	0.824873	0.250893	203.939	18.2	5	1.22222	2	2
PI514388	7.55761	10.7757	3.7795	2.72414	1.38907	0.81409	0.186776	214.17	52.6	3.7	1	1	3
PI514390	11.6637	13.2959	4.46591	3.53658	1.2654	0.824484	0.21564	210.62			1	1	2
PI514391	13.186	14.1742	4.69336	3.77596	1.24614	0.822229	0.2506	205.606	13.3	4.5	1	1	3
PI514392	12.6671	13.8577	4.67185	3.61997	1.2961	0.819237	0.248893	210.144	41.7	4.8	1.11111	2	3
PI514393	13.02	14.0714	4.77013	3.6585	1.30295	0.816063	0.223221	191.814	60	5.2	1	1	3
PI514394	14.2945	14.8037	4.90655	3.92944	1.25122	0.816983	0.251526	201.602	100	4.8	1	1	3
PI514395	13.4629	14.2415	4.74272	3.76735	1.26361	0.822822	0.233149	185.426	26.7	5	1	1	3
PI514396	13.0369	14.1391	4.747	3.70329	1.28674	0.814977	0.253885	189.222	20	5.5	1	1	3
PI514397	13.4225	14.3856	4.95891	3.65021	1.36078	0.810239	0.238602	206.505	10	6	1	1	2
PI514398	8.82094	11.4998	3.89702	3.03867	1.28743	0.826882	0.19265	194.564			1	1	2
PI514399	11.7826	13.2659	4.40529	3.54368	1.24652	0.827135	0.235717	211.094	21.1	4	1	1	3
PI514400	13.6172	14.467	4.84076	3.79883	1.27783	0.815105	0.229476	205.93	23.5	4.8	1	1	3
PI514401	13.2227	14.2475	4.79504	3.71757	1.29224	0.816084	0.238989	206.135	46.7	4.7	1.11111	2	2
PI514403	12.5503	13.8123	4.70543	3.56041	1.32398	0.817587	0.214337	213.12	28.6	4.7	1.33333	2	2
PI514404	19.2608	17.0863	5.2911	4.89969	1.08178	0.823013	0.271434	166.453	20	5.5	1	1	3
PI514405	14.6917	14.898	4.64853	4.26314	1.09131	0.827605	0.279573	197.853	28.6	4.8	1.11111	2	3
PI514409	12.3347	13.6287	4.61175	3.61783	1.27859	0.8298	0.204081	181.475	6.7	4	1.11111	2	3
PI514411	12.635	13.8695	4.63045	3.69056	1.2568	0.822276	0.22673	209.23	58.3	4.9	1	1	3
PI514412	8.26932	11.2254	3.90357	2.85382	1.36842	0.814277	0.217137	185.861	100	4.6	1	1	3
PI514414	11.8892	13.4694	4.65787	3.42436	1.36239	0.813533	0.205413	207.561	85	4.2	1	1	3
PI514417	12.886	13.9794	4.6717	3.71519	1.26035	0.826146	0.22897	204.39			1	1	3
PI514418	12.4605	13.7228	4.60677	3.61443	1.27759	0.827544	0.226107	209.66	14.3	4.5	1.44444	2	2
PI514419	13.7188	14.5079	4.89707	3.8153	1.28703	0.816017	0.278906	231.383	72.7	3.5	1	1	3
PI514420	12.4918	13.7147	4.55687	3.6359	1.25609	0.831708	0.229142	192.09	53.8	4.6	1.22222	2	3
PI514423	10.5333	12.7068	4.36899	3.22873	1.35957	0.813898	0.237859	214.794	13.3	4	1.33333	2	3
PI514424	9.08496	11.8617	4.12086	3.03367	1.36067	0.809186	0.206709	206.436	50	5.9	1.11111	2	3
PI514425	12.6267	13.7628	4.54817	3.70422	1.22983	0.834447	0.253656	200.115	27.3	4.3	1	1	2
PI514426	12.5246	13.6961	4.52747	3.66249	1.23639	0.827631	0.224984	211.065	58.3	4.4	1.11111	2	2
PI514427	10.2823	12.5398	4.32121	3.20606	1.35273	0.814665	0.232679	186.556	10	2	1.44444	4	2
PI514428	13.7324	14.4259	4.71171	3.90991	1.20926	0.826821	0.263912	188	23.5	2.8	1.22222	2	2
PI514429	15.2887	15.3013	5.11466	4.0134	1.27692	0.818339	0.2518	188.043	44.4	2.6	1.33333	2	2
PI514430	9.82789	12.2634	4.19558	3.19614	1.31537	0.819373	0.237515	171.683			1.11111	2	3
PI514431	13.5354	14.2784	4.76358	3.78913	1.26131	0.829053	0.248791	186.021	70	3.3	1.11111	2	2
PI514432	12.7567	13.9377	4.78172	3.5751	1.33855	0.812037	0.212358	206.663	31.3	4.4	1	1	3
PI514433	13.0807	14.1222	4.75272	3.68958	1.2909	0.82073	0.228463	180.554	50	4.2			2
PI514434	8.36131	11.2211	3.73974	3.02571	1.23941	0.831689	0.212176	208.186	27.3	4.7			2
PI514435	12.2507	13.655	4.61538	3.54712	1.30412	0.823435	0.240829	212.938					2
PI514436	12.8124	13.9997	4.71719	3.63653	1.29882	0.819611	0.247983	204.98	52.2	5.2			2
PI514437	8.77325	11.621	3.97061	3.00431	1.32525	0.815037	0.241586	218.832	70	4.2	1.11111	2	3
PI514438	10.9165	12.878	4.43112	3.32531	1.33692	0.816538	0.196091	205.284	20	5.5	1.33333	2	3
PI514439	12.558	13.8269	4.63882	3.57283	1.30508	0.817859	0.26639	208.227	40	3.8	1.22222	2	2
PI514440	13.1615	14.0134	4.68179	3.72452	1.26199	0.832993	0.223357	174.091	16.7	6	1	1	2
PI514444	14.3604	14.7735	4.92227	3.90698	1.26206	0.824809	0.233477	185.66	18.2	3.5	1.11111	2	3
PI514446	8.16036	11.2713	3.96421	2.78485	1.4262	0.805702	0.195433	228.051	70	4.3	1	1	3
PI514448	12.1507	13.5248	4.52716	3.56108	1.27703	0.825393	0.250774	211.949	45.5	4	1.55556	5	2
PI514449	7.88552	11.0732	3.87824	2.78048	1.39844	0.805581	0.198182	219.069	100	4.2	1.33333	4	2
PI514452	12.9265	13.9619	4.66965	3.67721	1.27479	0.82426	0.22975	184.216	23.1	4	1	1	2
PI514453	9.5225	12.1224	4.21977	3.05217	1.38397	0.812542	0.234826	164.602	50	5	1	1	2
PI514454	14.4749	14.952	5.05937	3.85218	1.31731	0.810895	0.275572	190.892	20	5	1.22222	2	2
PI514455	13.9078	14.639	5.01699	3.73723	1.34587	0.812469	0.280641	183.307	36.4	5.5	1.22222	3	2
PI514456	13.3546	14.3772	4.88157	3.72832	1.31224	0.808277	0.251267	184.741	30	4	1.33333	2	2
PI514457	14.0925	14.7147	4.98177	3.83575	1.30101	0.815033	0.259548	176.49	20	6	1.44444	5	3
PI514458	15.8417	15.5503	5.08765	4.26941	1.1935	0.82111	0.257686	222.771	12.5	3.5	1	1	2
PI514459	14.2975	14.8464	5.05523	3.81961	1.32508	0.81369	0.255985	210.907	7.7	4	1.44444	3	2
PI514460	8.74682	11.5787	4.05061	2.92905	1.38511	0.817484	0.199738	130	8.3	4	1	1	2
PI514461	14.0059	14.6851	4.97353	3.77532	1.32055	0.813115	0.288437	177.716	20	5	1	1	2
PI514462	8.98231	11.7818	4.19273	2.89005	1.4546	0.81096	0.212577	120.219			1.44444	2	3
PI514463	8.824	11.6787	4.1089	2.89278	1.42412	0.810947	0.232875	133.748			1.44444	2	3
PI514464	15.8809	15.4938	5.09275	4.18937	1.21884	0.821231	0.257474	204.684	5.9	5	1.11111	2	3
PI514465	8.63102	11.5655	4.07873	2.87083	1.4234	0.809455	0.234045	167.426	23.1	4.3	1.55556	2	3
PI514466	8.61871	11.5403	4.01982	2.90039	1.38994	0.810141	0.216849	126.277	10	4	1.66667	2	2
PI514467	8.59379	11.497	3.96682	2.91287	1.36489	0.813949	0.252668	179.423	45	4.3	1.77778	5	2
PI514468	12.8256	13.9369	4.63982	3.72617	1.24696	0.82491	0.220589	221.564	7.1	4	1.33333	2	2
PI514469	13.4994	14.4152	4.86644	3.7228	1.31059	0.813182	0.25655	184.532	9.1	3	1.33333	2	2
PI514471	9.18534	11.9193	4.26582	2.91427	1.46708	0.810166	0.237673	107.545			1.33333	2	2
PI514472	13.1715	14.1807	4.73071	3.75123	1.26283	0.819413	0.267252	221.451	80	4.7	1.11111	2	2
PI514473	13.0786	14.1682	4.78433	3.69505	1.29777	0.815559	0.250805	191.765	20	3	1.44444	5	3
PI514474	7.7093	10.9203	3.84979	2.74186	1.40678	0.810287	0.210575	212			1.33333	4	2
PI514475	13.5757	14.4619	4.89476	3.75383	1.30662	0.812136	0.271739	177.229			1	1	2
PI514478	14.5194	14.9784	5.08409	3.82287	1.33213	0.811592	0.278634	171.418	100	4	1.55556	5	2
PI564163(BTx623)	12.0914	13.5343	4.4567	3.75353	1.1891	0.825653	0.198011	210.029			1.33333	3	4
PI609251	12.0489	13.4853	4.31417	3.76277	1.15354	0.823224	0.264444	235.55	100	4	1.44444	3	5
PI659985(BTx623)	13.5475	14.2221	4.62328	3.93258	1.18628	0.823372	0.228296	212.48

## Sheet: Color
Source.Name		Area	Mean	Min	Max	X	Y
PI514279.csv	1	0	121	121	121	3492	900
PI514279.csv	2	0	115	115	115	3839.5	689.5
PI514279.csv	3	0	142	142	142	4061.5	719.5
PI514279.csv	4	0	184	184	184	2621.5	1757.5
PI514279.csv	5	0	222	222	222	2789.5	2129.5
PI514279.csv	6	0	132	132	132	1853.5	2207.5
PI514279.csv	7	0	171	171	171	617.5	1837.5
PI514279.csv	8	0	141	141	141	2075.5	2671.5
PI514279.csv	9	0	205	205	205	1805.5	3100.5
PI514279.csv	10	0	154	154	154	1589.5	3280.5
PI514279.csv	11	0	160	160	160	1421.5	3808.5
PI514279.csv	12	0	194	194	194	2849.5	2788.5
PI514279.csv	13	0	135	135	135	3083.5	3448.5
PI514279.csv	14	0	127	127	127	3263.5	2788.5
PI514279.csv	15	0	124	124	124	3107.5	2224.5
PI514279.csv	16	0	136	136	136	3719.5	2662.5
PI514279.csv	17	0	206	206	206	3953.5	2968.5
PI514279.csv	18	0	213	213	213	3803.5	3598.5
PI514279.csv	19	0	211	211	211	3719.5	2440.5
PI514279.csv	20	0	203	203	203	3659.5	2302.5
PI514279.csv	21	0	202	202	202	3695.5	1870.5
PI514279.csv	22	0	139	139	139	3551.5	2032.5
PI514279.csv	23	0	199	199	199	3725.5	1588.5
PI514279.csv	24	0	151	151	151	4191.5	1769.5
PI514279.csv	25	0	202	202	202	4275.5	1529.5
PI514279.csv	26	0	174	174	174	4509.5	1583.5
PI514279.csv	27	0	182	182	182	4671.5	1547.5
PI514279.csv	28	0	191	191	191	4875.5	1559.5
PI514279.csv	29	0	161	161	161	4719.5	1997.5
PI514279.csv	30	0	200	200	200	4257.5	2591.5
PI514279.csv	31	0	215	215	215	4617.5	2693.5
PI514279.csv	32	0	143	143	143	4449.5	3143.5
PI514279.csv	33	0	158	158	158	4167.5	3563.5
PI514279.csv	34	0	127	127	127	4245.5	3785.5
PI514279.csv	35	0	146	146	146	4419.5	4001.5
PI514279.csv	36	0	169	169	169	4563.5	4331.5
PI514279.csv	37	0	138	138	138	4833.5	4265.5
PI514279.csv	38	0	143	143	143	5007.5	4415.5
PI514279.csv	39	0	146	146	146	4635.5	3632.5
PI514279.csv	40	0	157	157	157	4791.5	3458.5
PI514279.csv	41	0	94	94	94	5013.5	3062.5
PI514279.csv	42	0	207	207	207	5607.5	3992.5
PI514279.csv	43	0	210	210	210	5769.5	3842.5
PI514279.csv	44	0	207	207	207	6135.5	4052.5
PI514279.csv	45	0	106	106	106	6375.5	4142.5
PI514279.csv	46	0	204	204	204	6663.5	4088.5
PI514279.csv	47	0	227	227	227	6585.5	3698.5
PI514279.csv	48	0	201	201	201	6051.5	3464.5
PI514279.csv	49	0	142	142	142	6369.5	3398.5
PI514279.csv	50	0	143	143	143	6135.5	3224.5
PI514279.csv	51	0	163	163	163	5997.5	3122.5
PI514279.csv	52	0	153	153	153	5739.5	2972.5
PI514279.csv	53	0	128	128	128	5187.5	2558.5
PI514279.csv	54	0	152	152	152	7287.5	2715.5
PI514279.csv	55	0	145	145	145	7235.5	3067.5
PI514279.csv	56	0	138	138	138	6695.5	3063.5
PI514279.csv	57	0	171	171	171	7111.5	2599.5
PI514279.csv	58	0	130	130	130	7159.5	2231.5
PI514279.csv	59	0	192	192	192	7407.5	2251.5
PI514279.csv	60	0	208	208	208	7719.5	2303.5
PI514279.csv	61	0	161	161	161	7935.5	2399.5
PI514279.csv	62	0	159	159	159	7983.5	2579.5
PI514279.csv	63	0	224	224	224	6351.5	2699.5
PI514279.csv	64	0	198	198	198	6255.5	2515.5
PI514279.csv	65	0	183	183	183	6387.5	2279.5
PI514279.csv	66	0	220	220	220	6787.5	2311.5
PI514279.csv	67	0	129	129	129	6559.5	2077.5
PI514279.csv	68	0	155	155	155	6827.5	1945.5
PI514279.csv	69	0	135	135	135	6655.5	1725.5
PI514279.csv	70	0	223	223	223	6799.5	1557.5
PI514279.csv	71	0	123	123	123	7627.5	1657.5
PI514279.csv	72	0	152	152	152	7671.5	1308.5
PI514279.csv	73	0	126	126	126	7311.5	1284.5
PI514279.csv	74	0	117	117	117	7219.5	949.5
PI514279.csv	75	0	158	158	158	7395.5	773.5
PI514279.csv	76	0	199	199	199	6499.5	698.5
PI514279.csv	77	0	130	130	130	6275.5	526.5
PI514279.csv	78	0	145	145	145	6019.5	522.5
PI514279.csv	79	0	132	132	132	6183.5	910.5
PI514279.csv	80	0	196	196	196	6343.5	1034.5
PI514279.csv	81	0	146	146	146	6271.5	1222.5
PI514279.csv	82	0	129	129	129	6287.5	1586.5
PI514279.csv	83	0	136	136	136	6459.5	1798.5
PI514279.csv	84	0	163	163	163	6267.5	2007.5
PI514279.csv	85	0	148	148	148	5783.5	2507.5
PI514279.csv	86	0	136	136	136	5751.5	2215.5
PI514279.csv	87	0	153	153	153	5447.5	2259.5
PI514279.csv	88	0	215	215	215	5175.5	1983.5
PI514279.csv	89	0	146	146	146	5101.5	1559.5
PI514279.csv	90	0	163	163	163	5269.5	1517.5
PI514279.csv	91	0	225	225	225	5581.5	1853.5
PI514279.csv	92	0	222	222	222	5779.5	1289.5
PI514279.csv	93	0	107	107	107	5899.5	1019.5
PI514279.csv	94	0	194	194	194	5689.5	881.5
PI514279.csv	95	0	142	142	142	6109.5	1115.5
PI514279.csv	96	0	143	143	143	6049.5	1553.5
PI514280.csv	1	0	130	130	130	1260	856
PI514280.csv	2	0	143	143	143	1559.5	723.5
PI514280.csv	3	0	140	140	140	1263.5	1283.5
PI514280.csv	4	0	150	150	150	1371.5	1451.5
PI514280.csv	5	0	145	145	145	1723.5	1275.5
PI514280.csv	6	0	157	157	157	1683.5	1131.5
PI514280.csv	7	0	72	72	72	1919.5	923.5
PI514280.csv	8	0	143	143	143	2131.5	835.5
PI514280.csv	9	0	136	136	136	2343.5	883.5
PI514280.csv	10	0	187	187	187	2695.5	895.5
PI514280.csv	11	0	160	160	160	2691.5	1251.5
PI514280.csv	12	0	164	164	164	1563.5	1999.5
PI514280.csv	13	0	120	120	120	1875.5	1975.5
PI514280.csv	14	0	111	111	111	2243.5	1815.5
PI514280.csv	15	0	125	125	125	2307.5	2439.5
PI514280.csv	16	0	139	139	139	2803.5	1867.5
PI514280.csv	17	0	161	161	161	3195.5	1547.5
PI514280.csv	18	0	156	156	156	3796.5	1639.5
PI514280.csv	19	0	145	145	145	3721.5	1903.5
PI514280.csv	20	0	143	143	143	3958.5	1846.5
PI514280.csv	21	0	146	146	146	3991.5	982.5
PI514280.csv	22	0	144	144	144	4297.5	967.5
PI514280.csv	23	0	138	138	138	4381.5	1096.5
PI514280.csv	24	0	130	130	130	3153.5	2659.5
PI514280.csv	25	0	158	158	158	3337.5	2727.5
PI514280.csv	26	0	166	166	166	3157.5	2991.5
PI514280.csv	27	0	155	155	155	3209.5	3143.5
PI514280.csv	28	0	150	150	150	1873.5	3035.5
PI514280.csv	29	0	150	150	150	1645.5	2987.5
PI514280.csv	30	0	159	159	159	1973.5	3263.5
PI514280.csv	31	0	135	135	135	1829.5	3415.5
PI514280.csv	32	0	119	119	119	2777.5	3501.5
PI514280.csv	33	0	164	164	164	3245.5	3711.5
PI514280.csv	34	0	142	142	142	3281.5	3813.5
PI514280.csv	35	0	130	130	130	3101.5	3987.5
PI514280.csv	36	0	152	152	152	3095.5	4107.5
PI514280.csv	37	0	114	114	114	3599.5	3993.5
PI514280.csv	38	0	168	168	168	3815.5	4005.5
PI514280.csv	39	0	163	163	163	3929.5	3393.5
PI514280.csv	40	0	150	150	150	4331.5	3117.5
PI514280.csv	41	0	134	134	134	4463.5	3147.5
PI514280.csv	42	0	141	141	141	4469.5	2913.5
PI514280.csv	43	0	163	163	163	4745.5	3099.5
PI514280.csv	44	0	167	167	167	4961.5	2979.5
PI514280.csv	45	0	141	141	141	4679.5	3579.5
PI514280.csv	46	0	164	164	164	4955.5	4053.5
PI514280.csv	47	0	166	166	166	4889.5	4167.5
PI514280.csv	48	0	146	146	146	5333.5	4209.5
PI514280.csv	49	0	136	136	136	5183.5	3891.5
PI514280.csv	50	0	140	140	140	5189.5	3723.5
PI514280.csv	51	0	128	128	128	5447.5	3603.5
PI514280.csv	52	0	148	148	148	5615.5	4011.5
PI514280.csv	53	0	140	140	140	5681.5	3369.5
PI514280.csv	54	0	127	127	127	5975.5	3153.5
PI514280.csv	55	0	134	134	134	5549.5	2715.5
PI514280.csv	56	0	155	155	155	5231.5	2715.5
PI514280.csv	57	0	149	149	149	4967.5	2589.5
PI514280.csv	58	0	143	143	143	4985.5	2397.5
PI514280.csv	59	0	125	125	125	5411.5	1863.5
PI514280.csv	60	0	138	138	138	4619.5	941.5
PI514280.csv	61	0	148	148	148	4631.5	1163.5
PI514280.csv	62	0	126	126	126	4739.5	1163.5
PI514280.csv	63	0	119	119	119	6071.5	1505.5
PI514280.csv	64	0	162	162	162	6197.5	1463.5
PI514280.csv	65	0	132	132	132	6293.5	1889.5
PI514280.csv	66	0	136	136	136	6419.5	2207.5
PI514280.csv	67	0	149	149	149	6293.5	2615.5
PI514280.csv	68	0	147	147	147	6563.5	3269.5
PI514280.csv	69	0	161	161	161	6473.5	3389.5
PI514280.csv	70	0	133	133	133	6431.5	3617.5
PI514280.csv	71	0	155	155	155	6545.5	3833.5
PI514280.csv	72	0	155	155	155	6425.5	4115.5
PI514280.csv	73	0	149	149	149	6287.5	4121.5
PI514280.csv	74	0	134	134	134	6755.5	3683.5
PI514280.csv	75	0	155	155	155	6821.5	3575.5
PI514280.csv	76	0	169	169	169	6707.5	3521.5
PI514280.csv	77	0	151	151	151	6881.5	3275.5
PI514280.csv	78	0	142	142	142	7055.5	3077.5
PI514280.csv	79	0	144	144	144	7229.5	3149.5
PI514280.csv	80	0	129	129	129	7265.5	3299.5
PI514280.csv	81	0	125	125	125	7421.5	4043.5
PI514280.csv	82	0	143	143	143	7517.5	4037.5
PI514280.csv	83	0	136	136	136	7457.5	4187.5
PI514280.csv	84	0	129	129	129	7925.5	3845.5
PI514280.csv	85	0	75	75	75	7313.5	2789.5
PI514280.csv	86	0	155	155	155	7205.5	2543.5
PI514280.csv	87	0	151	151	151	7043.5	2141.5
PI514280.csv	88	0	116	116	116	6701.5	1949.5
PI514280.csv	89	0	137	137	137	6617.5	2051.5
PI514280.csv	90	0	134	134	134	6821.5	1637.5
PI514280.csv	91	0	155	155	155	7115.5	1793.5
PI514280.csv	92	0	127	127	127	6359.5	839.5
PI514280.csv	93	0	152	152	152	7037.5	725.5
PI514280.csv	94	0	137	137	137	7937.5	2990.5
PI514280.csv	95	0	123	123	123	7829.5	2480.5
PI514280.csv	96	0	146	146	146	7961.5	2318.5
PI514280.csv	97	0	194	194	194	7835.5	1922.5
PI514280.csv	98	0	168	168	168	7751.5	1682.5
PI514282.csv	1	0	204	204	204	2207	738
PI514282.csv	2	0	189	189	189	2638.51	1147.67
PI514282.csv	3	0	219	219	219	3047.93	1129.87
PI514282.csv	4	0	173	173	173	3519.66	889.552
PI514282.csv	5	0	177	177	177	3248.19	413.374
PI514282.csv	6	0	182	182	182	3359.45	1508.14
PI514282.csv	7	0	188	188	188	3773.32	1517.04
PI514282.csv	8	0	148	148	148	3684.32	1926.46
PI514282.csv	9	0	207	207	207	2941.12	1815.21
PI514282.csv	10	0	185	185	185	2424.89	1864.16
PI514282.csv	11	0	123	123	123	2006.57	1899.76
PI514282.csv	12	0	198	198	198	1699.5	1508.14
PI514282.csv	13	0	193	193	193	1396.88	2148.98
PI514282.csv	14	0	188	188	188	1548.19	2398.19
PI514282.csv	15	0	153	153	153	2206.83	2549.5
PI514282.csv	16	0	180	180	180	2460.49	2389.29
PI514282.csv	17	0	215	215	215	1837.46	3074.63
PI514282.csv	18	0	200	200	200	2852.12	3007.88
PI514282.csv	19	0	184	184	184	2914.42	3132.48
PI514282.csv	20	0	220	220	220	3711.02	2816.52
PI514282.csv	21	0	168	168	168	4547.67	1735.1
PI514282.csv	22	0	192	192	192	4903.69	1298.98
PI514282.csv	23	0	151	151	151	5028.3	1423.58
PI514282.csv	24	0	179	179	179	5103.95	1850.81
PI514282.csv	25	0	149	149	149	5428.82	2068.87
PI514282.csv	26	0	171	171	171	5531.18	1298.98
PI514282.csv	27	0	198	198	198	5611.28	551.332
PI514282.csv	28	0	177	177	177	3515.21	3377.03
PI514282.csv	29	0	128	128	128	3399.5	3830.95
PI514282.csv	30	0	130	130	130	3105.78	3955.56
PI514282.csv	31	0	188	188	188	2967.82	4017.87
PI514282.csv	32	0	154	154	154	2869.92	4333.84
PI514282.csv	33	0	177	177	177	4503.16	4840.94
PI514282.csv	34	0	188	188	188	4458.66	4355.87
PI514282.csv	35	0	172	172	172	4396.36	3666.15
PI514282.csv	36	0	192	192	192	4556.57	3542.71
PI514282.csv	37	0	123	123	123	4525.42	3427
PI514282.csv	38	0	172	172	172	4805.78	3435.9
PI514282.csv	39	0	153	153	153	4770.18	3235.64
PI514282.csv	40	0	174	174	174	5103.95	2901.87
PI514282.csv	41	0	161	161	161	5317.56	2759.46
PI514282.csv	42	0	205	205	205	5397.67	2559.2
PI514282.csv	43	0	194	194	194	5566.78	2488
PI514282.csv	44	0	211	211	211	5624.63	2795.07
PI514282.csv	45	0	205	205	205	5642.43	1779.46
PI514282.csv	46	0	192	192	192	5531.5	3599.5
PI514282.csv	47	0	211	211	211	5807.5	3439.5
PI514282.csv	48	0	158	158	158	5923.5	3559.5
PI514282.csv	49	0	185	185	185	5731.5	3771.5
PI514282.csv	50	0	217	217	217	5423.5	3755.5
PI514282.csv	51	0	163	163	163	5723.5	3999.5
PI514282.csv	52	0	194	194	194	6063.5	3915.5
PI514282.csv	53	0	187	187	187	5827.5	4191.5
PI514282.csv	54	0	190	190	190	5603.5	4371.5
PI514282.csv	55	0	202	202	202	6175.5	4215.5
PI514282.csv	56	0	171	171	171	6271.5	4363.5
PI514282.csv	57	0	183	183	183	5943.5	4679.5
PI514282.csv	58	0	128	128	128	6687.5	4646.5
PI514282.csv	59	0	126	126	126	7464.5	4880.5
PI514282.csv	60	0	107	107	107	7593.5	4484.5
PI514282.csv	61	0	218	218	218	7008.5	4334.5
PI514282.csv	62	0	182	182	182	6786.5	4211.5
PI514282.csv	63	0	185	185	185	7314.5	4208.5
PI514282.csv	64	0	179	179	179	7578.5	4082.5
PI514282.csv	65	0	170	170	170	7272.5	3338.5
PI514282.csv	66	0	112	112	112	6534.5	3503.5
PI514282.csv	67	0	154	154	154	6528.5	3278.5
PI514282.csv	68	0	166	166	166	7062.5	3077.5
PI514282.csv	69	0	154	154	154	7641.5	3098.5
PI514282.csv	70	0	204	204	204	8074.5	2707.5
PI514282.csv	71	0	128	128	128	8278.5	2867.5
PI514282.csv	72	0	141	141	141	8138.5	3255.5
PI514282.csv	73	0	201	201	201	8162.5	2403.5
PI514282.csv	74	0	187	187	187	7982.5	2455.5
PI514282.csv	75	0	184	184	184	7610.5	2263.5
PI514282.csv	76	0	205	205	205	7414.5	2219.5
PI514282.csv	77	0	197	197	197	6524.5	2387.5
PI514282.csv	78	0	183	183	183	6296.5	2597.5
PI514282.csv	79	0	167	167	167	6338.5	2735.5
PI514282.csv	80	0	210	210	210	6050.5	2291.5
PI514282.csv	81	0	177	177	177	5930.5	2273.5
PI514282.csv	82	0	148	148	148	6242.5	2003.5
PI514282.csv	83	0	179	179	179	6260.5	1823.5
PI514282.csv	84	0	212	212	212	5966.5	1757.5
PI514282.csv	85	0	188	188	188	5942.5	1445.5
PI514282.csv	86	0	175	175	175	5894.5	1355.5
PI514282.csv	87	0	183	183	183	7046.5	1367.5
PI514282.csv	88	0	186	186	186	7196.5	1325.5
PI514282.csv	89	0	190	190	190	7376.5	1625.5
PI514282.csv	90	0	129	129	129	7208.5	1733.5
PI514282.csv	91	0	207	207	207	7651.5	1221.5
PI514282.csv	92	0	176	176	176	7931.5	955.5
PI514282.csv	93	0	199	199	199	8139.5	1041.5
PI514282.csv	94	0	211	211	211	6637.5	783.5
PI514282.csv	95	0	184	184	184	6455.5	883.5
PI514282.csv	96	0	181	181	181	7941.5	1817.5
PI514282.csv	97	0	170	170	170	7263.5	3959.5
PI514282.csv	98	0	186	186	186	7591.5	3575.5
PI514282.csv	99	0	179	179	179	7631.5	3503.5
PI514282.csv	100	0	187	187	187	1583.5	3402.5
PI514283.csv	1	0	193	193	193	2118	3143
PI514283.csv	2	0	194	194	194	1583.5	3556.5
PI514283.csv	3	0	136	136	136	2261.5	3640.5
PI514283.csv	4	0	201	201	201	2189.5	3934.5
PI514283.csv	5	0	189	189	189	2339.5	4084.5
PI514283.csv	6	0	187	187	187	2531.5	4396.5
PI514283.csv	7	0	207	207	207	3131.5	4546.5
PI514283.csv	8	0	186	186	186	3167.5	4144.5
PI514283.csv	9	0	147	147	147	2645.5	3250.5
PI514283.csv	10	0	209	209	209	1145.5	2950.5
PI514283.csv	11	0	189	189	189	1355.5	2716.5
PI514283.csv	12	0	194	194	194	1721.5	2692.5
PI514283.csv	13	0	188	188	188	1925.5	2776.5
PI514283.csv	14	0	181	181	181	2069.5	2818.5
PI514283.csv	15	0	173	173	173	1445.5	2380.5
PI514283.csv	16	0	180	180	180	1037.5	2308.5
PI514283.csv	17	0	182	182	182	1343.48	2104.47
PI514283.csv	18	0	193	193	193	1655	1819.66
PI514283.csv	19	0	196	196	196	1027.51	1459.19
PI514283.csv	20	0	171	171	171	836.149	1423.58
PI514283.csv	21	0	178	178	178	1454.74	1494.79
PI514283.csv	22	0	215	215	215	1370.18	1298.98
PI514283.csv	23	0	160	160	160	1392.43	1156.57
PI514283.csv	24	0	198	198	198	2335.89	1583.79
PI514283.csv	25	0	187	187	187	1993.22	1970.97
PI514283.csv	26	0	159	159	159	1752.9	2180.13
PI514283.csv	27	0	196	196	196	2594	2318.09
PI514283.csv	28	0	174	174	174	2678.56	2028.82
PI514283.csv	29	0	181	181	181	3052.38	1672.8
PI514283.csv	30	0	179	179	179	3346.1	1752.9
PI514283.csv	31	0	186	186	186	3176.99	1245.57
PI514283.csv	32	0	205	205	205	3056.83	511.28
PI514283.csv	33	0	186	186	186	3693.22	711.542
PI514283.csv	34	0	198	198	198	3986.93	1276.72
PI514283.csv	35	0	203	203	203	3920.18	1490.34
PI514283.csv	36	0	194	194	194	4734.58	827.249
PI514283.csv	37	0	190	190	190	4828.03	1267.83
PI514283.csv	38	0	164	164	164	4663.38	1775.15
PI514283.csv	39	0	207	207	207	4276.2	2171.23
PI514283.csv	40	0	191	191	191	4440.86	2371.49
PI514283.csv	41	0	175	175	175	3181.44	3087.69
PI514283.csv	42	0	129	129	129	3728.82	3350.25
PI514283.csv	43	0	185	185	185	3466.25	3550.52
PI514283.csv	44	0	192	192	192	4227.25	3697.37
PI514283.csv	45	0	182	182	182	4160.49	3857.58
PI514283.csv	46	0	108	108	108	4374.11	3924.34
PI514283.csv	47	0	201	201	201	4658.92	3626.17
PI514283.csv	48	0	171	171	171	4311.8	3417.01
PI514283.csv	49	0	177	177	177	4276.2	2976.43
PI514283.csv	50	0	209	209	209	4151.59	2642.66
PI514283.csv	51	0	139	139	139	4676.73	2856.28
PI514283.csv	52	0	192	192	192	4939.29	3016.48
PI514283.csv	53	0	185	185	185	4810.23	2486.9
PI514283.csv	54	0	203	203	203	4654.47	2411.25
PI514283.csv	55	0	200	200	200	5072.8	3603.92
PI514283.csv	56	0	220	220	220	5129.5	1637.5
PI514283.csv	57	0	188	188	188	5135.5	863.5
PI514283.csv	58	0	191	191	191	5891.5	1043.5
PI514283.csv	59	0	195	195	195	6017.5	1505.5
PI514283.csv	60	0	205	205	205	5405.5	2243.5
PI514283.csv	61	0	191	191	191	6251.5	2111.5
PI514283.csv	62	0	116	116	116	6353.5	2123.5
PI514283.csv	63	0	199	199	199	6269.5	2255.5
PI514283.csv	64	0	144	144	144	6875.5	1829.5
PI514283.csv	65	0	213	213	213	7457.5	1571.5
PI514283.csv	66	0	106	106	106	7463.5	1433.5
PI514283.csv	67	0	182	182	182	7517.5	803.5
PI514283.csv	68	0	180	180	180	6695.5	275.5
PI514283.csv	69	0	183	183	183	8141.5	1241.5
PI514283.csv	70	0	150	150	150	8717.5	1337.5
PI514283.csv	71	0	205	205	205	8129.5	2249.5
PI514283.csv	72	0	211	211	211	7505.5	2129.5
PI514283.csv	73	0	185	185	185	7277.5	2195.5
PI514283.csv	74	0	182	182	182	7319.5	2579.5
PI514283.csv	75	0	173	173	173	6857.5	2633.5
PI514283.csv	76	0	222	222	222	6683.5	2903.5
PI514283.csv	77	0	221	221	221	6815.5	3101.5
PI514283.csv	78	0	143	143	143	7025.5	3233.5
PI514283.csv	79	0	193	193	193	7283.5	3053.5
PI514283.csv	80	0	183	183	183	7619.5	2981.5
PI514283.csv	81	0	172	172	172	6209.5	3563.5
PI514283.csv	82	0	181	181	181	5651.5	3095.5
PI514283.csv	83	0	198	198	198	5879.5	2837.5
PI514283.csv	84	0	190	190	190	5471.5	3299.5
PI514283.csv	85	0	148	148	148	5603.5	3275.5
PI514283.csv	86	0	186	186	186	5759.5	3611.5
PI514283.csv	87	0	194	194	194	5807.5	4139.5
PI514283.csv	88	0	190	190	190	6359.5	3575.5
PI514283.csv	89	0	139	139	139	7235.5	3527.5
PI514283.csv	90	0	180	180	180	7229.5	3911.5
PI514283.csv	91	0	188	188	188	7577.5	3761.5
PI514283.csv	92	0	198	198	198	7505.5	3509.5
PI514283.csv	93	0	159	159	159	7889.5	3491.5
PI514283.csv	94	0	183	183	183	7799.5	3995.5
PI514283.csv	95	0	188	188	188	8081.5	3755.5
PI514283.csv	96	0	181	181	181	8273.5	3707.5
PI514283.csv	97	0	217	217	217	8267.5	3833.5
PI514283.csv	98	0	204	204	204	8741.5	3251.5
PI514283.csv	99	0	178	178	178	8411.5	2963.5
PI514283.csv	100	0	176	176	176	8261.5	2705.5
PI514283.csv	101	0	203	203	203	8249.5	2537.5
PI514284.csv	1	0	193	193	193	2031.5	2499.5
PI514284.csv	2	0	179	179	179	2967.5	3366.5
PI514284.csv	3	0	188	188	188	2779.5	3458.5
PI514284.csv	4	0	173	173	173	3077.5	3008.5
PI514284.csv	5	0	214	214	214	3489.5	2602.5
PI514284.csv	6	0	187	187	187	1857.5	3164.5
PI514284.csv	7	0	149	149	149	1915.5	3620.5
PI514284.csv	8	0	194	194	194	1575.5	2466.5
PI514284.csv	9	0	137	137	137	2395.5	2162.5
PI514284.csv	10	0	190	190	190	2415.5	1950.5
PI514284.csv	11	0	193	193	193	3843.5	2122.5
PI514284.csv	12	0	187	187	187	4323.5	2114.5
PI514284.csv	13	0	187	187	187	4231.5	3094.5
PI514284.csv	14	0	199	199	199	4055.5	3522.5
PI514284.csv	15	0	186	186	186	4235.5	3598.5
PI514284.csv	16	0	152	152	152	3979.5	3646.5
PI514284.csv	17	0	184	184	184	3875.5	3630.5
PI514284.csv	18	0	160	160	160	4059.5	4054.5
PI514284.csv	19	0	203	203	203	3419.5	4378.5
PI514284.csv	20	0	191	191	191	2459.5	3998.5
PI514284.csv	21	0	175	175	175	2731.5	4370.5
PI514284.csv	22	0	198	198	198	1283.5	1474.5
PI514284.csv	23	0	133	133	133	1511.5	1330.5
PI514284.csv	24	0	189	189	189	2519.5	1546.5
PI514284.csv	25	0	150	150	150	2693.5	1546.5
PI514284.csv	26	0	166	166	166	3947.5	1636.5
PI514284.csv	27	0	204	204	204	4373.5	1306.5
PI514284.csv	28	0	140	140	140	4745.5	2560.5
PI514284.csv	29	0	207	207	207	4481.5	3214.5
PI514284.csv	30	0	204	204	204	5051.5	2722.5
PI514284.csv	31	0	187	187	187	5123.5	2836.5
PI514284.csv	32	0	199	199	199	5063.5	2362.5
PI514284.csv	33	0	134	134	134	3521.67	983.557
PI514284.csv	34	0	186	186	186	3672.24	854.5
PI514284.csv	35	0	185	185	185	3747.52	617.896
PI514284.csv	36	0	180	180	180	5157.5	999.5
PI514284.csv	37	0	199	199	199	5441.5	1083.5
PI514284.csv	38	0	179	179	179	5481.5	1195.5
PI514284.csv	39	0	181	181	181	5661.5	1127.5
PI514284.csv	40	0	169	169	169	5969.5	847.5
PI514284.csv	41	0	176	176	176	6241.5	731.5
PI514284.csv	42	0	189	189	189	6681.5	1487.5
PI514284.csv	43	0	182	182	182	6753.5	1615.5
PI514284.csv	44	0	175	175	175	6825.5	1751.5
PI514284.csv	45	0	192	192	192	5629.5	1643.5
PI514284.csv	46	0	191	191	191	5553.5	1771.5
PI514284.csv	47	0	177	177	177	5461.5	1927.5
PI514284.csv	48	0	202	202	202	5593.5	1903.5
PI514284.csv	49	0	197	197	197	5729.5	1795.5
PI514284.csv	50	0	130	130	130	5605.5	2403.5
PI514284.csv	51	0	208	208	208	5589.5	2709.5
PI514284.csv	52	0	180	180	180	5181.5	3480.5
PI514284.csv	53	0	168	168	168	5381.5	3616.5
PI514284.csv	54	0	194	194	194	5325.5	3816.5
PI514284.csv	55	0	203	203	203	5573.5	3816.5
PI514284.csv	56	0	202	202	202	5049.5	3792.5
PI514284.csv	57	0	177	177	177	4449.5	4736.5
PI514284.csv	58	0	152	152	152	4793.5	4644.5
PI514284.csv	59	0	175	175	175	5041.5	4668.5
PI514284.csv	60	0	203	203	203	3517.5	4468.5
PI514284.csv	61	0	189	189	189	3985.5	4832.5
PI514284.csv	62	0	172	172	172	4181.5	4956.5
PI514284.csv	63	0	185	185	185	3885.5	4992.5
PI514284.csv	64	0	168	168	168	6113.5	4276.5
PI514284.csv	65	0	204	204	204	6205.5	4112.5
PI514284.csv	66	0	173	173	173	6481.5	3768.5
PI514284.csv	67	0	207	207	207	5601.5	3344.5
PI514284.csv	68	0	159	159	159	5753.5	3340.5
PI514284.csv	69	0	188	188	188	6433.5	3159.5
PI514284.csv	70	0	185	185	185	6573.5	3167.5
PI514284.csv	71	0	174	174	174	6941.5	3463.5
PI514284.csv	72	0	128	128	128	7133.5	3679.5
PI514284.csv	73	0	203	203	203	6945.5	3896.5
PI514284.csv	74	0	184	184	184	7013.5	4588.5
PI514284.csv	75	0	195	195	195	7297.5	4516.5
PI514284.csv	76	0	194	194	194	6473.5	2814.5
PI514284.csv	77	0	194	194	194	6461.5	2142.5
PI514284.csv	78	0	186	186	186	6897.5	2634.5
PI514284.csv	79	0	185	185	185	7221.5	2182.5
PI514284.csv	80	0	126	126	126	7361.5	1878.5
PI514284.csv	81	0	192	192	192	7201.5	3306.5
PI514284.csv	82	0	189	189	189	7421.5	3570.5
PI514284.csv	83	0	202	202	202	7433.5	3774.5
PI514284.csv	84	0	178	178	178	7969.5	4170.5
PI514284.csv	85	0	180	180	180	7753.5	3286.5
PI514284.csv	86	0	191	191	191	7709.5	3162.5
PI514284.csv	87	0	202	202	202	7497.5	2682.5
PI514284.csv	88	0	158	158	158	7465.5	2006.5
PI514284.csv	89	0	173	173	173	7741.5	2430.5
PI514284.csv	90	0	142	142	142	8037.5	2638.5
PI514284.csv	91	0	189	189	189	7717.5	1562.5
PI514284.csv	92	0	175	175	175	7445.5	511.5
PI514284.csv	93	0	206	206	206	7625.5	475.5
PI514284.csv	94	0	192	192	192	7705.5	263.5
PI514284.csv	95	0	206	206	206	1643.5	4631.5
PI514285.csv	1	0	192	192	192	536	3650
PI514285.csv	2	0	197	197	197	1115.5	3505.5
PI514285.csv	3	0	190	190	190	1183.5	3321.5
PI514285.csv	4	0	184	184	184	975.5	2973.5
PI514285.csv	5	0	193	193	193	799.5	2917.5
PI514285.csv	6	0	194	194	194	455.5	2753.5
PI514285.csv	7	0	193	193	193	571.5	2593.5
PI514285.csv	8	0	211	211	211	653.5	1865.5
PI514285.csv	9	0	183	183	183	1001.5	1751.5
PI514285.csv	10	0	184	184	184	1115.5	1535.5
PI514285.csv	11	0	157	157	157	1541.5	1439.5
PI514285.csv	12	0	189	189	189	1073.5	2213.5
PI514285.csv	13	0	156	156	156	1523.5	2255.5
PI514285.csv	14	0	208	208	208	1799.5	2729.5
PI514285.csv	15	0	193	193	193	2045.5	2561.5
PI514285.csv	16	0	203	203	203	2189.5	2939.5
PI514285.csv	17	0	169	169	169	2051.5	3491.5
PI514285.csv	18	0	188	188	188	1745.5	1757.5
PI514285.csv	19	0	213	213	213	1805.5	1865.5
PI514285.csv	20	0	225	225	225	2243.5	1745.5
PI514285.csv	21	0	221	221	221	3071.5	2129.5
PI514285.csv	22	0	193	193	193	3083.5	2627.5
PI514285.csv	23	0	162	162	162	3377.5	2939.5
PI514285.csv	24	0	190	190	190	3479.5	2609.5
PI514285.csv	25	0	187	187	187	3563.5	2435.5
PI514285.csv	26	0	199	199	199	3071.5	4112.5
PI514285.csv	27	0	206	206	206	2039.5	4682.5
PI514285.csv	28	0	170	170	170	3773.5	4184.5
PI514285.csv	29	0	134	134	134	4325.5	4538.5
PI514285.csv	30	0	199	199	199	4931.5	4238.5
PI514285.csv	31	0	207	207	207	4223.5	3710.5
PI514285.csv	32	0	198	198	198	4259.5	3596.5
PI514285.csv	33	0	194	194	194	4193.5	3182.5
PI514285.csv	34	0	203	203	203	3306.04	1049.76
PI514285.csv	35	0	131	131	131	3817.82	800.547
PI514285.csv	36	0	191	191	191	3746.62	1726.2
PI514285.csv	37	0	192	192	192	4004.74	1859.71
PI514285.csv	38	0	195	195	195	4730.13	1646.1
PI514285.csv	39	0	189	189	189	4245.05	2456.04
PI514285.csv	40	0	188	188	188	3973.58	2767.56
PI514285.csv	41	0	181	181	181	4307.35	2736.41
PI514285.csv	42	0	136	136	136	4400.81	2558.4
PI514285.csv	43	0	144	144	144	4636.67	3177.86
PI514285.csv	44	0	126	126	126	4765.73	2866.34
PI514285.csv	45	0	184	184	184	5090.6	2995.4
PI514285.csv	46	0	219	219	219	5161.8	2835.19
PI514285.csv	47	0	188	188	188	5197.41	2617.13
PI514285.csv	48	0	179	179	179	5224.11	2131.03
PI514285.csv	49	0	105	105	105	5121.75	1917.42
PI514285.csv	50	0	185	185	185	5637.98	2313.49
PI514285.csv	51	0	161	161	161	5731.44	2064.28
PI514285.csv	52	0	200	200	200	5682.48	2665.06
PI514285.csv	53	0	161	161	161	5513.38	2829.72
PI514285.csv	54	0	187	187	187	5749.24	1263.23
PI514285.csv	55	0	185	185	185	5637.98	1129.72
PI514285.csv	56	0	213	213	213	5330.91	1325.53
PI514285.csv	57	0	170	170	170	5286.41	1490.19
PI514285.csv	58	0	211	211	211	5263.5	635.5
PI514285.csv	59	0	185	185	185	623.5	852.5
PI514285.csv	60	0	189	189	189	6359.5	3964.5
PI514285.csv	61	0	212	212	212	6527.5	4452.5
PI514285.csv	62	0	163	163	163	6391.5	3300.5
PI514285.csv	63	0	166	166	166	6543.5	3364.5
PI514285.csv	64	0	173	173	173	6599.5	3484.5
PI514285.csv	65	0	178	178	178	6791.5	3580.5
PI514285.csv	66	0	211	211	211	6879.5	3900.5
PI514285.csv	67	0	180	180	180	6439.5	2956.5
PI514285.csv	68	0	186	186	186	6767.5	3292.5
PI514285.csv	69	0	155	155	155	6799.5	2892.5
PI514285.csv	70	0	193	193	193	6991.5	3012.5
PI514285.csv	71	0	185	185	185	7207.5	3220.5
PI514285.csv	72	0	194	194	194	7343.5	3132.5
PI514285.csv	73	0	191	191	191	6447.5	1988.5
PI514285.csv	74	0	192	192	192	6751.5	2068.5
PI514285.csv	75	0	170	170	170	6575.5	1532.5
PI514285.csv	76	0	89	89	89	6615.5	1404.5
PI514285.csv	77	0	173	173	173	7015.5	1556.5
PI514285.csv	78	0	177	177	177	7471.5	1460.5
PI514285.csv	79	0	199	199	199	7255.5	1020.5
PI514285.csv	80	0	175	175	175	7767.5	1092.5
PI514285.csv	81	0	196	196	196	7999.5	1156.5
PI514285.csv	82	0	170	170	170	8063.5	1900.5
PI514285.csv	83	0	189	189	189	8175.5	1948.5
PI514285.csv	84	0	206	206	206	7967.5	2140.5
PI514285.csv	85	0	157	157	157	7735.5	2244.5
PI514285.csv	86	0	159	159	159	7511.5	2212.5
PI514285.csv	87	0	203	203	203	7511.5	2348.5
PI514285.csv	88	0	134	134	134	7839.5	2596.5
PI514285.csv	89	0	199	199	199	8311.5	2444.5
PI514285.csv	90	0	195	195	195	7543.5	2932.5
PI514285.csv	91	0	182	182	182	7431.5	2972.5
PI514285.csv	92	0	195	195	195	7519.5	3084.5
PI514285.csv	93	0	181	181	181	8007.5	3004.5
PI514285.csv	94	0	181	181	181	7959.5	3196.5
PI514285.csv	95	0	184	184	184	8055.5	3300.5
PI514285.csv	96	0	181	181	181	7863.5	3532.5
PI514285.csv	97	0	192	192	192	7607.5	3420.5
PI514285.csv	98	0	180	180	180	8199.5	3620.5
PI514285.csv	99	0	208	208	208	8535.5	3908.5
PI514285.csv	100	0	191	191	191	8367.5	4188.5
PI514285.csv	101	0	201	201	201	7847.5	4028.5
PI514285.csv	102	0	175	175	175	7727.5	4220.5
PI514285.csv	103	0	169	169	169	7727.5	4580.5
PI514285.csv	104	0	177	177	177	7919.5	4716.5
PI514286.csv	1	0	139	139	139	1062	3178
PI514286.csv	2	0	109	109	109	1211.5	3267.5
PI514286.csv	3	0	125	125	125	1379.5	3591.5
PI514286.csv	4	0	90	90	90	1415.5	2823.5
PI514286.csv	5	0	149	149	149	1943.5	3441.5
PI514286.csv	6	0	164	164	164	2087.5	3045.5
PI514286.csv	7	0	117	117	117	2243.5	2865.5
PI514286.csv	8	0	212	212	212	2261.5	2463.5
PI514286.csv	9	0	131	131	131	2435.5	2529.5
PI514286.csv	10	0	139	139	139	1451.5	2022.5
PI514286.csv	11	0	73	73	73	1673.5	1872.5
PI514286.csv	12	0	163	163	163	2615.5	2190.5
PI514286.csv	13	0	118	118	118	2681.5	1866.5
PI514286.csv	14	0	165	165	165	2849.5	1692.5
PI514286.csv	15	0	124	124	124	3131.5	1890.5
PI514286.csv	16	0	126	126	126	3341.5	2166.5
PI514286.csv	17	0	116	116	116	3275.5	2610.5
PI514286.csv	18	0	109	109	109	2993.5	2724.5
PI514286.csv	19	0	102	102	102	2771.5	2754.5
PI514286.csv	20	0	104	104	104	2711.5	3438.5
PI514286.csv	21	0	135	135	135	2369.5	3894.5
PI514286.csv	22	0	153	153	153	2633.5	4026.5
PI514286.csv	23	0	178	178	178	2363.5	4518.5
PI514286.csv	24	0	130	130	130	2813.5	1229.5
PI514286.csv	25	0	191	191	191	2555.5	833.5
PI514286.csv	26	0	145	145	145	2813.5	449.5
PI514286.csv	27	0	147	147	147	4265.5	119.5
PI514286.csv	28	0	113	113	113	4043.5	1409.5
PI514286.csv	29	0	140	140	140	4151.5	1523.5
PI514286.csv	30	0	195	195	195	4487.5	1445.5
PI514286.csv	31	0	138	138	138	4517.5	1769.5
PI514286.csv	32	0	149	149	149	4565.5	2153.5
PI514286.csv	33	0	136	136	136	4439.5	2375.5
PI514286.csv	34	0	176	176	176	4259.5	2777.5
PI514286.csv	35	0	139	139	139	3779.5	2573.5
PI514286.csv	36	0	160	160	160	4967.5	2447.5
PI514286.csv	37	0	164	164	164	4757.5	3317.5
PI514286.csv	38	0	126	126	126	4583.5	3329.5
PI514286.csv	39	0	131	131	131	3701.5	3617.5
PI514286.csv	40	0	186	186	186	2799.5	5383.5
PI514286.csv	41	0	182	182	182	3943.5	4455.5
PI514286.csv	42	0	78	78	78	4215.5	3975.5
PI514286.csv	43	0	211	211	211	4527.5	5103.5
PI514286.csv	44	0	122	122	122	5239.5	4511.5
PI514286.csv	45	0	156	156	156	5671.5	4343.5
PI514286.csv	46	0	188	188	188	6079.5	5167.5
PI514286.csv	47	0	158	158	158	8033.5	4109.5
PI514286.csv	48	0	194	194	194	8033.5	4217.5
PI514286.csv	49	0	169	169	169	7295.5	4361.5
PI514286.csv	50	0	124	124	124	7133.5	4127.5
PI514286.csv	51	0	127	127	127	6941.5	3875.5
PI514286.csv	52	0	143	143	143	7337.5	3887.5
PI514286.csv	53	0	124	124	124	7535.5	4073.5
PI514286.csv	54	0	125	125	125	7829.5	3647.5
PI514286.csv	55	0	162	162	162	7979.5	3353.5
PI514286.csv	56	0	87	87	87	8435.5	2879.5
PI514286.csv	57	0	161	161	161	8015.5	2639.5
PI514286.csv	58	0	121	121	121	7757.5	2339.5
PI514286.csv	59	0	156	156	156	7463.5	2147.5
PI514286.csv	60	0	111	111	111	7361.5	2111.5
PI514286.csv	61	0	123	123	123	7253.5	2327.5
PI514286.csv	62	0	98	98	98	7325.5	2447.5
PI514286.csv	63	0	125	125	125	7211.5	2849.5
PI514286.csv	64	0	192	192	192	7187.5	3041.5
PI514286.csv	65	0	187	187	187	7247.5	3215.5
PI514286.csv	66	0	138	138	138	7397.5	3311.5
PI514286.csv	67	0	166	166	166	7079.5	3317.5
PI514286.csv	68	0	128	128	128	6671.5	3203.5
PI514286.csv	69	0	126	126	126	5957.5	3413.5
PI514286.csv	70	0	151	151	151	5933.5	3803.5
PI514286.csv	71	0	145	145	145	5903.5	4055.5
PI514286.csv	72	0	160	160	160	6965.5	2816.5
PI514286.csv	73	0	116	116	116	7151.5	1736.5
PI514286.csv	74	0	161	161	161	7007.5	1406.5
PI514286.csv	75	0	133	133	133	7775.5	1592.5
PI514286.csv	76	0	116	116	116	8207.5	1562.5
PI514286.csv	77	0	171	171	171	8009.5	1826.5
PI514286.csv	78	0	93	93	93	8099.5	1946.5
PI514286.csv	79	0	175	175	175	8171.5	2036.5
PI514286.csv	80	0	109	109	109	6611.5	1043.5
PI514286.csv	81	0	133	133	133	6395.5	1187.5
PI514286.csv	82	0	176	176	176	6467.5	1331.5
PI514286.csv	83	0	185	185	185	6749.5	1925.5
PI514286.csv	84	0	170	170	170	6413.5	2171.5
PI514286.csv	85	0	148	148	148	6089.5	2633.5
PI514286.csv	86	0	176	176	176	6323.5	2639.5
PI514286.csv	87	0	113	113	113	6581.5	2765.5
PI514286.csv	88	0	174	174	174	5201.5	2627.5
PI514286.csv	89	0	171	171	171	5429.5	2831.5
PI514286.csv	90	0	136	136	136	5501.5	2927.5
PI514286.csv	91	0	159	159	159	5489.5	3071.5
PI514286.csv	92	0	118	118	118	5537.5	3365.5
PI514286.csv	93	0	153	153	153	5543.5	3515.5
PI514286.csv	94	0	147	147	147	5579.5	2387.5
PI514286.csv	95	0	182	182	182	5609.5	2171.5
PI514286.csv	96	0	155	155	155	5249.5	1727.5
PI514286.csv	97	0	187	187	187	5255.5	1517.5
PI514286.csv	98	0	129	129	129	5327.5	1325.5
PI514286.csv	99	0	93	93	93	5807.5	1337.5
PI514286.csv	100	0	107	107	107	6227.5	1133.5
PI514286.csv	101	0	192	192	192	6173.5	863.5
PI514286.csv	102	0	154	154	154	6287.5	851.5
PI514286.csv	103	0	132	132	132	7523.5	227.5
PI514286.csv	104	0	178	178	178	8123.5	311.5
PI514286.csv	105	0	169	169	169	8615.5	251.5
PI514287.csv	1	0	175	175	175	1002	2130
PI514287.csv	2	0	190	190	190	1097.5	2003.5
PI514287.csv	3	0	135	135	135	1391.5	2051.5
PI514287.csv	4	0	189	189	189	1595.5	1985.5
PI514287.csv	5	0	191	191	191	1487.5	2327.5
PI514287.csv	6	0	205	205	205	1361.5	1589.5
PI514287.csv	7	0	211	211	211	1607.5	1094.5
PI514287.csv	8	0	197	197	197	1865.5	1172.5
PI514287.csv	9	0	185	185	185	1925.5	1568.5
PI514287.csv	10	0	191	191	191	2333.5	1886.5
PI514287.csv	11	0	198	198	198	2603.5	1664.5
PI514287.csv	12	0	215	215	215	2885.5	1532.5
PI514287.csv	13	0	204	204	204	2969.5	1844.5
PI514287.csv	14	0	201	201	201	3065.5	1874.5
PI514287.csv	15	0	175	175	175	3191.5	2171.5
PI514287.csv	16	0	203	203	203	2921.5	947.5
PI514287.csv	17	0	177	177	177	2471.5	2477.5
PI514287.csv	18	0	145	145	145	2195.5	2777.5
PI514287.csv	19	0	207	207	207	2213.5	3140.5
PI514287.csv	20	0	194	194	194	1805.5	3164.5
PI514287.csv	21	0	213	213	213	1613.5	3386.5
PI514287.csv	22	0	214	214	214	1307.5	3758.5
PI514287.csv	23	0	204	204	204	1847.5	3596.5
PI514287.csv	24	0	224	224	224	2645.5	3848.5
PI514287.csv	25	0	202	202	202	2615.5	3980.5
PI514287.csv	26	0	200	200	200	2765.5	3692.5
PI514287.csv	27	0	200	200	200	3005.5	3650.5
PI514287.csv	28	0	198	198	198	3329.5	4202.5
PI514287.csv	29	0	133	133	133	3635.5	3806.5
PI514287.csv	30	0	113	113	113	3617.5	3932.5
PI514287.csv	31	0	112	112	112	4619.5	4442.5
PI514287.csv	32	0	215	215	215	2045.5	4751.5
PI514287.csv	33	0	192	192	192	3467.5	2960.5
PI514287.csv	34	0	203	203	203	3617.5	3164.5
PI514287.csv	35	0	218	218	218	3725.5	3218.5
PI514287.csv	36	0	131	131	131	4007.5	3014.5
PI514287.csv	37	0	216	216	216	4169.5	3068.5
PI514287.csv	38	0	200	200	200	4451.5	3224.5
PI514287.csv	39	0	201	201	201	3857.5	2516.5
PI514287.csv	40	0	222	222	222	4259.5	2324.5
PI514287.csv	41	0	186	186	186	4289.5	2048.5
PI514287.csv	42	0	217	217	217	4619.5	2000.5
PI514287.csv	43	0	202	202	202	4727.5	2624.5
PI514287.csv	44	0	148	148	148	4013.5	1331.5
PI514287.csv	45	0	208	208	208	4193.5	1103.5
PI514287.csv	46	0	232	232	232	4337.5	959.5
PI514287.csv	47	0	202	202	202	4673.5	923.5
PI514287.csv	48	0	201	201	201	5495.5	3979.5
PI514287.csv	49	0	199	199	199	5587.5	3687.5
PI514287.csv	50	0	195	195	195	5867.5	3375.5
PI514287.csv	51	0	211	211	211	6083.5	3395.5
PI514287.csv	52	0	177	177	177	6363.5	3423.5
PI514287.csv	53	0	188	188	188	6435.5	3595.5
PI514287.csv	54	0	162	162	162	6531.5	3583.5
PI514287.csv	55	0	193	193	193	6903.5	3359.5
PI514287.csv	56	0	199	199	199	6239.5	3079.5
PI514287.csv	57	0	166	166	166	5627.5	2686.5
PI514287.csv	58	0	198	198	198	6707.5	2610.5
PI514287.csv	59	0	192	192	192	6355.5	2098.5
PI514287.csv	60	0	171	171	171	5439.5	2082.5
PI514287.csv	61	0	215	215	215	5683.5	1870.5
PI514287.csv	62	0	147	147	147	5819.5	1826.5
PI514287.csv	63	0	212	212	212	5251.5	1667.5
PI514287.csv	64	0	230	230	230	5651.5	1091.5
PI514287.csv	65	0	215	215	215	5955.5	1095.5
PI514287.csv	66	0	174	174	174	5975.5	1259.5
PI514287.csv	67	0	166	166	166	6123.5	1379.5
PI514287.csv	68	0	170	170	170	6191.5	1483.5
PI514287.csv	69	0	171	171	171	6383.5	1635.5
PI514287.csv	70	0	193	193	193	6347.5	1243.5
PI514287.csv	71	0	216	216	216	6763.5	1107.5
PI514287.csv	72	0	206	206	206	6875.5	1187.5
PI514287.csv	73	0	207	207	207	7103.5	1363.5
PI514287.csv	74	0	201	201	201	6943.5	1647.5
PI514287.csv	75	0	205	205	205	7031.5	1723.5
PI514287.csv	76	0	200	200	200	7231.5	2151.5
PI514287.csv	77	0	213	213	213	7159.5	2283.5
PI514287.csv	78	0	185	185	185	7311.5	1091.5
PI514287.csv	79	0	198	198	198	7311.5	1323.5
PI514287.csv	80	0	185	185	185	7519.5	1455.5
PI514287.csv	81	0	185	185	185	7675.5	747.5
PI514287.csv	82	0	193	193	193	7871.5	939.5
PI514287.csv	83	0	196	196	196	7995.5	963.5
PI514287.csv	84	0	202	202	202	8467.5	1107.5
PI514287.csv	85	0	196	196	196	8371.5	1738.5
PI514287.csv	86	0	173	173	173	8275.5	2191.5
PI514287.csv	87	0	202	202	202	7495.5	1931.5
PI514287.csv	88	0	209	209	209	7703.5	2590.5
PI514287.csv	89	0	185	185	185	7403.5	3022.5
PI514287.csv	90	0	189	189	189	7715.5	3298.5
PI514287.csv	91	0	186	186	186	7879.5	3222.5
PI514287.csv	92	0	212	212	212	8111.5	3002.5
PI514287.csv	93	0	189	189	189	7763.5	3458.5
PI514287.csv	94	0	195	195	195	7379.5	3582.5
PI514287.csv	95	0	202	202	202	7375.5	4016.5
PI514287.csv	96	0	184	184	184	7767.5	3996.5
PI514287.csv	97	0	197	197	197	7755.5	3768.5
PI514287.csv	98	0	190	190	190	7987.5	3716.5
PI514287.csv	99	0	187	187	187	8155.5	3424.5
PI514287.csv	100	0	160	160	160	3850.5	5771.5
PI514288.csv	1	0	153	153	153	1632	3456
PI514288.csv	2	0	121	121	121	2141.5	3449.5
PI514288.csv	3	0	139	139	139	2159.5	4178.5
PI514288.csv	4	0	199	199	199	2417.5	4124.5
PI514288.csv	5	0	209	209	209	3389.5	4346.5
PI514288.csv	6	0	219	219	219	3299.5	3716.5
PI514288.csv	7	0	193	193	193	3197.5	3386.5
PI514288.csv	8	0	203	203	203	3623.5	3554.5
PI514288.csv	9	0	164	164	164	3869.5	3272.5
PI514288.csv	10	0	210	210	210	4157.5	3350.5
PI514288.csv	11	0	192	192	192	4475.5	4190.5
PI514288.csv	12	0	203	203	203	4313.5	4262.5
PI514288.csv	13	0	164	164	164	4211.5	4340.5
PI514288.csv	14	0	196	196	196	4397.5	4424.5
PI514288.csv	15	0	180	180	180	4637.5	4442.5
PI514288.csv	16	0	187	187	187	4055.5	4520.5
PI514288.csv	17	0	192	192	192	3887.5	4556.5
PI514288.csv	18	0	151	151	151	845.5	1550.5
PI514288.csv	19	0	173	173	173	1535.5	2366.5
PI514288.csv	20	0	227	227	227	2249.5	2840.5
PI514288.csv	21	0	146	146	146	2351.5	2750.5
PI514288.csv	22	0	206	206	206	2123.5	3038.5
PI514288.csv	23	0	136	136	136	2831.5	2996.5
PI514288.csv	24	0	157	157	157	2885.5	2852.5
PI514288.csv	25	0	202	202	202	3023.5	2690.5
PI514288.csv	26	0	213	213	213	3179.5	2750.5
PI514288.csv	27	0	154	154	154	2861.5	2486.5
PI514288.csv	28	0	130	130	130	2579.5	2060.5
PI514288.csv	29	0	156	156	156	2801.5	1832.5
PI514288.csv	30	0	197	197	197	1853.5	1526.5
PI514288.csv	31	0	122	122	122	1583.5	1148.5
PI514288.csv	32	0	126	126	126	2099.5	1142.5
PI514288.csv	33	0	130	130	130	2189.5	1316.5
PI514288.csv	34	0	149	149	149	3023.5	1358.5
PI514288.csv	35	0	200	200	200	2939.5	800.5
PI514288.csv	36	0	218	218	218	3443.5	1748.5
PI514288.csv	37	0	200	200	200	3575.5	2198.5
PI514288.csv	38	0	197	197	197	3761.5	2438.5
PI514288.csv	39	0	220	220	220	4375.5	2879.5
PI514288.csv	40	0	135	135	135	4255.5	2735.5
PI514288.csv	41	0	193	193	193	4167.5	2479.5
PI514288.csv	42	0	182	182	182	4407.5	2551.5
PI514288.csv	43	0	172	172	172	4647.5	2519.5
PI514288.csv	44	0	196	196	196	4751.5	3231.5
PI514288.csv	45	0	188	188	188	4863.5	3487.5
PI514288.csv	46	0	177	177	177	4975.5	3599.5
PI514288.csv	47	0	211	211	211	5103.5	3743.5
PI514288.csv	48	0	177	177	177	5519.5	3599.5
PI514288.csv	49	0	186	186	186	5647.5	3351.5
PI514288.csv	50	0	155	155	155	5047.5	3143.5
PI514288.csv	51	0	143	143	143	5151.5	2855.5
PI514288.csv	52	0	162	162	162	5799.5	3919.5
PI514288.csv	53	0	150	150	150	6039.5	3799.5
PI514288.csv	54	0	142	142	142	6295.5	3767.5
PI514288.csv	55	0	155	155	155	6255.5	4143.5
PI514288.csv	56	0	209	209	209	5759.5	4359.5
PI514288.csv	57	0	199	199	199	6791.5	3999.5
PI514288.csv	58	0	210	210	210	6991.5	4639.5
PI514288.csv	59	0	150	150	150	7087.5	3647.5
PI514288.csv	60	0	154	154	154	6959.5	3263.5
PI514288.csv	61	0	147	147	147	6655.5	3079.5
PI514288.csv	62	0	197	197	197	6239.5	2935.5
PI514288.csv	63	0	217	217	217	5815.5	2999.5
PI514288.csv	64	0	195	195	195	6471.5	2727.5
PI514288.csv	65	0	157	157	157	7391.5	3047.5
PI514288.csv	66	0	156	156	156	7615.5	3351.5
PI514288.csv	67	0	184	184	184	7951.5	3239.5
PI514288.csv	68	0	195	195	195	8151.5	3863.5
PI514288.csv	69	0	128	128	128	5747.5	1475.5
PI514288.csv	70	0	163	163	163	5639.5	2069.5
PI514288.csv	71	0	182	182	182	4691.5	1487.5
PI514288.csv	72	0	196	196	196	4427.5	1343.5
PI514288.csv	73	0	174	174	174	4169.5	1289.5
PI514288.csv	74	0	202	202	202	4637.5	1991.5
PI514288.csv	75	0	126	126	126	4757.5	2147.5
PI514288.csv	76	0	156	156	156	4895.5	2273.5
PI514288.csv	77	0	198	198	198	6263.5	1793.5
PI514288.csv	78	0	174	174	174	6485.5	2153.5
PI514288.csv	79	0	133	133	133	6725.5	2375.5
PI514288.csv	80	0	216	216	216	6887.5	2573.5
PI514288.csv	81	0	79	79	79	7007.5	2693.5
PI514288.csv	82	0	127	127	127	7049.5	2477.5
PI514288.csv	83	0	185	185	185	7253.5	2699.5
PI514288.csv	84	0	191	191	191	7331.5	2537.5
PI514288.csv	85	0	175	175	175	7667.5	2741.5
PI514288.csv	86	0	127	127	127	7925.5	2573.5
PI514288.csv	87	0	196	196	196	7763.5	2429.5
PI514288.csv	88	0	136	136	136	7409.5	2315.5
PI514288.csv	89	0	192	192	192	7247.5	2159.5
PI514288.csv	90	0	179	179	179	7547.5	1829.5
PI514288.csv	91	0	200	200	200	7079.5	1403.5
PI514288.csv	92	0	124	124	124	7037.5	1223.5
PI514288.csv	93	0	129	129	129	6887.5	1121.5
PI514288.csv	94	0	205	205	205	6401.5	1175.5
PI514288.csv	95	0	219	219	219	6293.5	1241.5
PI514288.csv	96	0	187	187	187	5795.5	1049.5
PI514288.csv	97	0	141	141	141	6431.5	815.5
PI514288.csv	98	0	164	164	164	7151.5	653.5
PI514288.csv	99	0	135	135	135	7493.5	629.5
PI514288.csv	100	0	193	193	193	7499.5	791.5
PI514288.csv	101	0	201	201	201	7583.5	935.5
PI514288.csv	102	0	139	139	139	7853.5	1223.5
PI514288.csv	103	0	136	136	136	7709.5	1415.5
PI514288.csv	104	0	160	160	160	8309.5	1685.5
PI514289.csv	1	0	212	212	212	1560	2828
PI514289.csv	2	0	159	159	159	1907.5	3111.5
PI514289.csv	3	0	204	204	204	2043.5	2967.5
PI514289.csv	4	0	150	150	150	2255.5	2739.5
PI514289.csv	5	0	208	208	208	2683.5	2875.5
PI514289.csv	6	0	146	146	146	2271.5	2371.5
PI514289.csv	7	0	203	203	203	1707.5	2387.5
PI514289.csv	8	0	217	217	217	1579.5	2307.5
PI514289.csv	9	0	212	212	212	1499.5	2227.5
PI514289.csv	10	0	201	201	201	1343.5	2383.5
PI514289.csv	11	0	203	203	203	1204.04	1352.38
PI514289.csv	12	0	163	163	163	1408.75	1521.49
PI514289.csv	13	0	196	196	196	1684.67	1494.79
PI514289.csv	14	0	215	215	215	1782.57	1109.1
PI514289.csv	15	0	209	209	209	2174.2	1307.88
PI514289.csv	16	0	216	216	216	2200.9	1563.03
PI514289.csv	17	0	208	208	208	1984.32	1892.35
PI514289.csv	18	0	204	204	204	2049.59	2142.19
PI514289.csv	19	0	211	211	211	2755.7	2171.86
PI514289.csv	20	0	199	199	199	2874.37	1842.54
PI514289.csv	21	0	199	199	199	2823.93	1667.5
PI514289.csv	22	0	230	230	230	2562.85	1608.16
PI514289.csv	23	0	207	207	207	2797.23	1459.82
PI514289.csv	24	0	140	140	140	2479.78	1112.7
PI514289.csv	25	0	117	117	117	2283.97	1127.53
PI514289.csv	26	0	220	220	220	2746.8	967.322
PI514289.csv	27	0	212	212	212	3153.25	1482.46
PI514289.csv	28	0	227	227	227	3248.19	1470.59
PI514289.csv	29	0	205	205	205	3025.68	782.284
PI514289.csv	30	0	200	200	200	3384.67	1696.07
PI514289.csv	31	0	205	205	205	3565.64	1645.63
PI514289.csv	32	0	216	216	216	3369.83	1316.32
PI514289.csv	33	0	209	209	209	3387.63	1117.54
PI514289.csv	34	0	202	202	202	3212.59	589.901
PI514289.csv	35	0	212	212	212	3892	1310.84
PI514289.csv	36	0	222	222	222	3794.09	1447.32
PI514289.csv	37	0	191	191	191	3755.52	2190.61
PI514289.csv	38	0	209	209	209	3654.65	2487.29
PI514289.csv	39	0	137	137	137	7595.5	3365.5
PI514289.csv	40	0	228	228	228	7439.5	3005.5
PI514289.csv	41	0	209	209	209	7037.5	2843.5
PI514289.csv	42	0	214	214	214	7091.5	2663.5
PI514289.csv	43	0	195	195	195	6971.5	2417.5
PI514289.csv	44	0	214	214	214	7139.5	3347.5
PI514289.csv	45	0	200	200	200	7211.5	3437.5
PI514289.csv	46	0	124	124	124	6947.5	3761.5
PI514289.csv	47	0	175	175	175	7751.5	1682.5
PI514289.csv	48	0	160	160	160	7457.5	1658.5
PI514289.csv	49	0	208	208	208	7193.5	1670.5
PI514289.csv	50	0	123	123	123	7163.5	1472.5
PI514289.csv	51	0	217	217	217	7205.5	1316.5
PI514289.csv	52	0	138	138	138	7073.5	1400.5
PI514289.csv	53	0	204	204	204	6965.5	1316.5
PI514289.csv	54	0	210	210	210	6869.5	1580.5
PI514289.csv	55	0	197	197	197	6779.5	1580.5
PI514289.csv	56	0	222	222	222	6707.5	1706.5
PI514289.csv	57	0	183	183	183	6707.5	1868.5
PI514289.csv	58	0	203	203	203	4031.5	818.5
PI514289.csv	59	0	203	203	203	4631.5	1226.5
PI514289.csv	60	0	213	213	213	5339.5	1676.5
PI514289.csv	61	0	201	201	201	5867.5	1880.5
PI514289.csv	62	0	201	201	201	5981.5	1844.5
PI514289.csv	63	0	138	138	138	6461.5	2156.5
PI514289.csv	64	0	207	207	207	6257.5	2258.5
PI514289.csv	65	0	221	221	221	6413.5	2450.5
PI514289.csv	66	0	190	190	190	6413.5	3302.5
PI514289.csv	67	0	206	206	206	6077.5	2918.5
PI514289.csv	68	0	214	214	214	5585.5	2432.5
PI514289.csv	69	0	194	194	194	4997.5	2318.5
PI514289.csv	70	0	200	200	200	4811.5	2276.5
PI514289.csv	71	0	169	169	169	4577.5	2114.5
PI514289.csv	72	0	208	208	208	4499.5	1910.5
PI514289.csv	73	0	202	202	202	4325.5	1538.5
PI514289.csv	74	0	219	219	219	4301.5	1838.5
PI514289.csv	75	0	213	213	213	4217.5	1988.5
PI514289.csv	76	0	149	149	149	4025.5	1892.5
PI514289.csv	77	0	183	183	183	4445.5	2444.5
PI514289.csv	78	0	172	172	172	4421.5	2270.5
PI514289.csv	79	0	209	209	209	4049.5	2996.5
PI514289.csv	80	0	205	205	205	4055.5	3122.5
PI514289.csv	81	0	138	138	138	4697.5	2768.5
PI514289.csv	82	0	201	201	201	4937.5	2948.5
PI514289.csv	83	0	204	204	204	4565.5	3356.5
PI514289.csv	84	0	230	230	230	4463.5	3488.5
PI514289.csv	85	0	170	170	170	3701.5	3686.5
PI514289.csv	86	0	223	223	223	3653.5	4064.5
PI514289.csv	87	0	183	183	183	3467.5	4220.5
PI514289.csv	88	0	215	215	215	6455.5	3686.5
PI514289.csv	89	0	222	222	222	6251.5	3680.5
PI514289.csv	90	0	206	206	206	6137.5	3614.5
PI514289.csv	91	0	214	214	214	6203.5	3908.5
PI514289.csv	92	0	213	213	213	6011.5	3884.5
PI514289.csv	93	0	153	153	153	5825.5	3836.5
PI514289.csv	94	0	203	203	203	5885.5	4100.5
PI514289.csv	95	0	215	215	215	5747.5	3182.5
PI514289.csv	96	0	204	204	204	5585.5	3272.5
PI514289.csv	97	0	209	209	209	5615.5	3452.5
PI514289.csv	98	0	200	200	200	5429.5	3380.5
PI514289.csv	99	0	216	216	216	5309.5	3506.5
PI514289.csv	100	0	195	195	195	5255.5	3632.5
PI514289.csv	101	0	213	213	213	5483.5	3632.5
PI514289.csv	102	0	201	201	201	2783.5	4655.5
PI514289.csv	103	0	235	235	235	1999.5	4519.5
PI514290.csv	1	0	142	142	142	1384	4696
PI514290.csv	2	0	233	233	233	1903.5	4359.5
PI514290.csv	3	0	192	192	192	3323.5	3944.5
PI514290.csv	4	0	200	200	200	3665.5	3752.5
PI514290.csv	5	0	191	191	191	3863.5	4232.5
PI514290.csv	6	0	168	168	168	4151.5	4250.5
PI514290.csv	7	0	134	134	134	4523.5	4586.5
PI514290.csv	8	0	185	185	185	4481.5	4082.5
PI514290.csv	9	0	163	163	163	2975.5	3557.5
PI514290.csv	10	0	156	156	156	2849.5	3011.5
PI514290.csv	11	0	155	155	155	2591.5	3125.5
PI514290.csv	12	0	157	157	157	2159.5	2909.5
PI514290.csv	13	0	214	214	214	1811.5	2147.5
PI514290.csv	14	0	136	136	136	2585.5	2189.5
PI514290.csv	15	0	200	200	200	1835.5	1484.5
PI514290.csv	16	0	195	195	195	2051.5	1454.5
PI514290.csv	17	0	224	224	224	3329.5	1448.5
PI514290.csv	18	0	227	227	227	3197.5	998.5
PI514290.csv	19	0	209	209	209	3623.5	650.5
PI514290.csv	20	0	234	234	234	4625.5	776.5
PI514290.csv	21	0	164	164	164	3915.73	1835.12
PI514290.csv	22	0	221	221	221	4289.55	1737.22
PI514290.csv	23	0	143	143	143	4213.9	2271.25
PI514290.csv	24	0	194	194	194	3857.88	2039.84
PI514290.csv	25	0	157	157	157	3937.98	2400.31
PI514290.csv	26	0	191	191	191	3408.4	2440.36
PI514290.csv	27	0	205	205	205	3573.06	2560.52
PI514290.csv	28	0	104	104	104	3323.85	2520.46
PI514290.csv	29	0	216	216	216	3279.34	3032.17
PI514290.csv	30	0	162	162	162	3586.41	3014.37
PI514290.csv	31	0	136	136	136	3746.62	3299.19
PI514290.csv	32	0	185	185	185	4089.29	3041.07
PI514290.csv	33	0	232	232	232	4205	3357.04
PI514290.csv	34	0	158	158	158	4650.02	3579.55
PI514290.csv	35	0	174	174	174	4427.51	2858.61
PI514290.csv	36	0	217	217	217	4721.23	2520.39
PI514290.csv	37	0	202	202	202	4761.28	2320.13
PI514290.csv	38	0	222	222	222	4845.84	2013.06
PI514290.csv	39	0	189	189	189	4828.03	2578.24
PI514290.csv	40	0	187	187	187	4972.5	4222.5
PI514290.csv	41	0	237	237	237	5011.5	3922.5
PI514290.csv	42	0	207	207	207	5422.5	4189.5
PI514290.csv	43	0	195	195	195	5701.5	4243.5
PI514290.csv	44	0	200	200	200	5659.5	3949.5
PI514290.csv	45	0	195	195	195	5791.5	3742.5
PI514290.csv	46	0	203	203	203	5881.5	3916.5
PI514290.csv	47	0	213	213	213	6073.5	3769.5
PI514290.csv	48	0	225	225	225	6034.5	3415.5
PI514290.csv	49	0	142	142	142	5314.5	3442.5
PI514290.csv	50	0	169	169	169	6508.5	3352.5
PI514290.csv	51	0	110	110	110	6739.5	3655.5
PI514290.csv	52	0	224	224	224	6589.5	3790.5
PI514290.csv	53	0	188	188	188	6745.5	3961.5
PI514290.csv	54	0	170	170	170	6877.5	4135.5
PI514290.csv	55	0	191	191	191	6391.5	2863.5
PI514290.csv	56	0	188	188	188	5656.5	2929.5
PI514290.csv	57	0	167	167	167	4954.5	3052.5
PI514290.csv	58	0	143	143	143	5143.5	3061.5
PI514290.csv	59	0	140	140	140	5125.5	2059.5
PI514290.csv	60	0	206	206	206	5464.5	1114.5
PI514290.csv	61	0	131	131	131	5641.5	1213.5
PI514290.csv	62	0	195	195	195	5935.5	1444.5
PI514290.csv	63	0	232	232	232	5986.5	2038.5
PI514290.csv	64	0	164	164	164	6196.5	2245.5
PI514290.csv	65	0	197	197	197	6232.5	1909.5
PI514290.csv	66	0	156	156	156	6445.5	1831.5
PI514290.csv	67	0	184	184	184	6220.5	1552.5
PI514290.csv	68	0	211	211	211	6394.5	1408.5
PI514290.csv	69	0	176	176	176	6787.5	1507.5
PI514290.csv	70	0	185	185	185	6921.5	2423.5
PI514290.csv	71	0	190	190	190	7131.5	2435.5
PI514290.csv	72	0	202	202	202	7083.5	1985.5
PI514290.csv	73	0	222	222	222	7005.5	1901.5
PI514290.csv	74	0	186	186	186	7557.5	1559.5
PI514290.csv	75	0	163	163	163	7653.5	2063.5
PI514290.csv	76	0	169	169	169	8001.5	2261.5
PI514290.csv	77	0	120	120	120	8535.5	1709.5
PI514290.csv	78	0	168	168	168	6861.5	923.5
PI514290.csv	79	0	109	109	109	6981.5	2618.5
PI514290.csv	80	0	188	188	188	7395.5	2654.5
PI514290.csv	81	0	233	233	233	7875.5	2864.5
PI514290.csv	82	0	230	230	230	8073.5	2822.5
PI514290.csv	83	0	184	184	184	8067.5	3170.5
PI514290.csv	84	0	137	137	137	8343.5	3140.5
PI514290.csv	85	0	219	219	219	7977.5	3356.5
PI514290.csv	86	0	203	203	203	7725.5	3416.5
PI514290.csv	87	0	224	224	224	7491.5	3206.5
PI514290.csv	88	0	148	148	148	7455.5	3074.5
PI514290.csv	89	0	97	97	97	7095.5	3158.5
PI514290.csv	90	0	191	191	191	7095.5	3617.5
PI514290.csv	91	0	209	209	209	7437.5	3659.5
PI514290.csv	92	0	210	210	210	7635.5	3779.5
PI514290.csv	93	0	182	182	182	7419.5	3887.5
PI514290.csv	94	0	86	86	86	7899.5	4037.5
PI514290.csv	95	0	187	187	187	7149.5	4409.5
PI514290.csv	96	0	182	182	182	7053.5	4439.5
PI514290.csv	97	0	181	181	181	9015.5	1455.5
PI514291.csv	1	0	206	206	206	1172	3141
PI514291.csv	2	0	226	226	226	1063.5	3416.5
PI514291.csv	3	0	184	184	184	1155.5	3440.5
PI514291.csv	4	0	223	223	223	1503.5	3620.5
PI514291.csv	5	0	191	191	191	1691.5	4412.5
PI514291.csv	6	0	202	202	202	2015.5	4456.5
PI514291.csv	7	0	220	220	220	2199.5	3828.5
PI514291.csv	8	0	217	217	217	2175.5	3684.5
PI514291.csv	9	0	231	231	231	2083.5	3372.5
PI514291.csv	10	0	159	159	159	2471.5	3332.5
PI514291.csv	11	0	212	212	212	2515.5	3580.5
PI514291.csv	12	0	231	231	231	2735.5	3304.5
PI514291.csv	13	0	217	217	217	2511.5	3104.5
PI514291.csv	14	0	222	222	222	2415.5	2872.5
PI514291.csv	15	0	231	231	231	2123.5	2880.5
PI514291.csv	16	0	199	199	199	2055.5	2564.5
PI514291.csv	17	0	205	205	205	1875.5	2556.5
PI514291.csv	18	0	182	182	182	2071.5	2100.5
PI514291.csv	19	0	220	220	220	1803.5	1668.5
PI514291.csv	20	0	209	209	209	1567.5	1832.5
PI514291.csv	21	0	199	199	199	2627.5	2528.5
PI514291.csv	22	0	215	215	215	2767.5	2492.5
PI514291.csv	23	0	207	207	207	2931.5	2760.5
PI514291.csv	24	0	230	230	230	3063.5	2464.5
PI514291.csv	25	0	215	215	215	3211.5	2304.5
PI514291.csv	26	0	173	173	173	2927.5	2116.5
PI514291.csv	27	0	157	157	157	3203.5	2596.5
PI514291.csv	28	0	229	229	229	3351.5	2564.5
PI514291.csv	29	0	218	218	218	3643.5	2600.5
PI514291.csv	30	0	175	175	175	3631.5	2412.5
PI514291.csv	31	0	224	224	224	3495.5	3004.5
PI514291.csv	32	0	201	201	201	3415.5	3140.5
PI514291.csv	33	0	184	184	184	3575.5	3212.5
PI514291.csv	34	0	211	211	211	3679.5	3112.5
PI514291.csv	35	0	184	184	184	3799.5	3180.5
PI514291.csv	36	0	242	242	242	3859.5	3000.5
PI514291.csv	37	0	225	225	225	3891.5	2632.5
PI514291.csv	38	0	181	181	181	2955.5	1556.5
PI514291.csv	39	0	217	217	217	3127.5	1836.5
PI514291.csv	40	0	204	204	204	3367.5	1712.5
PI514291.csv	41	0	207	207	207	3131.5	1368.5
PI514291.csv	42	0	192	192	192	3359.5	1240.5
PI514291.csv	43	0	211	211	211	7577.5	3569.5
PI514291.csv	44	0	208	208	208	7931.5	3377.5
PI514291.csv	45	0	196	196	196	8435.5	3341.5
PI514291.csv	46	0	211	211	211	8663.5	2825.5
PI514291.csv	47	0	200	200	200	7823.5	2747.5
PI514291.csv	48	0	226	226	226	7397.5	3149.5
PI514291.csv	49	0	214	214	214	7229.5	3365.5
PI514291.csv	50	0	184	184	184	7199.5	3557.5
PI514291.csv	51	0	202	202	202	6701.5	3278.5
PI514291.csv	52	0	219	219	219	6659.5	3446.5
PI514291.csv	53	0	198	198	198	7097.5	2834.5
PI514291.csv	54	0	225	225	225	6989.5	2603.5
PI514291.csv	55	0	81	81	81	7097.5	2201.5
PI514291.csv	56	0	226	226	226	7133.5	1853.5
PI514291.csv	57	0	229	229	229	7055.5	1664.5
PI514291.csv	58	0	201	201	201	6911.5	1688.5
PI514291.csv	59	0	224	224	224	6641.5	1772.5
PI514291.csv	60	0	229	229	229	6881.5	2150.5
PI514291.csv	61	0	164	164	164	8003.5	1700.5
PI514291.csv	62	0	208	208	208	8183.5	1550.5
PI514291.csv	63	0	204	204	204	8141.5	1874.5
PI514291.csv	64	0	220	220	220	8489.5	2024.5
PI514291.csv	65	0	223	223	223	6161.5	1310.5
PI514291.csv	66	0	229	229	229	7715.5	788.5
PI514291.csv	67	0	201	201	201	5495.5	1073.5
PI514291.csv	68	0	187	187	187	5381.5	1061.5
PI514291.csv	69	0	216	216	216	5561.5	1844.5
PI514291.csv	70	0	211	211	211	6113.5	2030.5
PI514291.csv	71	0	230	230	230	6329.5	2522.5
PI514291.csv	72	0	173	173	173	6665.5	2588.5
PI514291.csv	73	0	236	236	236	6179.5	3059.5
PI514291.csv	74	0	189	189	189	5735.5	3053.5
PI514291.csv	75	0	193	193	193	5903.5	2465.5
PI514291.csv	76	0	234	234	234	5735.5	2525.5
PI514291.csv	77	0	197	197	197	5321.5	2837.5
PI514291.csv	78	0	218	218	218	5333.5	3095.5
PI514291.csv	79	0	226	226	226	5363.5	3737.5
PI514291.csv	80	0	230	230	230	4111.5	1567.5
PI514291.csv	81	0	219	219	219	4471.5	1351.5
PI514291.csv	82	0	220	220	220	5023.5	855.5
PI514291.csv	83	0	203	203	203	4031.5	1007.5
PI514291.csv	84	0	115	115	115	5055.5	1495.5
PI514291.csv	85	0	224	224	224	4777.5	2159.5
PI514291.csv	86	0	221	221	221	5305.5	2231.5
PI514291.csv	87	0	225	225	225	5419.5	2231.5
PI514291.csv	88	0	206	206	206	5353.5	2375.5
PI514291.csv	89	0	205	205	205	4165.5	2567.5
PI514291.csv	90	0	194	194	194	4417.5	2825.5
PI514291.csv	91	0	210	210	210	4465.5	3137.5
PI514291.csv	92	0	217	217	217	4111.5	2981.5
PI514291.csv	93	0	230	230	230	3835.5	1955.5
PI514291.csv	94	0	223	223	223	3949.5	2027.5
PI514291.csv	95	0	216	216	216	3595.5	3656.5
PI514291.csv	96	0	220	220	220	3979.5	3482.5
PI514291.csv	97	0	220	220	220	4309.5	3590.5
PI514291.csv	98	0	212	212	212	4645.5	3422.5
PI514291.csv	99	0	195	195	195	4945.5	3602.5
PI514292.csv	1	0	208	208	208	822	1980
PI514292.csv	2	0	198	198	198	1025.5	2015.5
PI514292.csv	3	0	133	133	133	1355.5	2075.5
PI514292.csv	4	0	210	210	210	1049.5	2507.5
PI514292.csv	5	0	211	211	211	1319.5	1853.5
PI514292.csv	6	0	234	234	234	1439.5	1853.5
PI514292.csv	7	0	226	226	226	1427.5	1733.5
PI514292.csv	8	0	224	224	224	1745.5	1511.5
PI514292.csv	9	0	189	189	189	1553.5	1295.5
PI514292.csv	10	0	227	227	227	1673.5	1037.5
PI514292.csv	11	0	211	211	211	1169.5	485.5
PI514292.csv	12	0	183	183	183	2027.5	743.5
PI514292.csv	13	0	219	219	219	2189.5	737.5
PI514292.csv	14	0	209	209	209	2219.5	599.5
PI514292.csv	15	0	194	194	194	2051.5	575.5
PI514292.csv	16	0	229	229	229	2309.5	881.5
PI514292.csv	17	0	218	218	218	2411.5	809.5
PI514292.csv	18	0	230	230	230	2519.5	1211.5
PI514292.csv	19	0	101	101	101	2999.5	1457.5
PI514292.csv	20	0	186	186	186	2303.5	2234.5
PI514292.csv	21	0	220	220	220	1829.5	2759.5
PI514292.csv	22	0	219	219	219	1805.5	2903.5
PI514292.csv	23	0	224	224	224	1985.5	2849.5
PI514292.csv	24	0	236	236	236	2297.5	3149.5
PI514292.csv	25	0	216	216	216	2801.5	3281.5
PI514292.csv	26	0	215	215	215	3317.5	3329.5
PI514292.csv	27	0	218	218	218	3419.5	3251.5
PI514292.csv	28	0	184	184	184	3101.5	2837.5
PI514292.csv	29	0	165	165	165	3593.5	2693.5
PI514292.csv	30	0	212	212	212	3551.5	2330.5
PI514292.csv	31	0	170	170	170	4265.5	2426.5
PI514292.csv	32	0	226	226	226	4505.5	2804.5
PI514292.csv	33	0	226	226	226	4715.5	3338.5
PI514292.csv	34	0	186	186	186	4259.5	3542.5
PI514292.csv	35	0	214	214	214	4733.5	2459.5
PI514292.csv	36	0	226	226	226	4787.5	2303.5
PI514292.csv	37	0	218	218	218	5003.5	2363.5
PI514292.csv	38	0	215	215	215	3827.5	2009.5
PI514292.csv	39	0	193	193	193	3857.5	1835.5
PI514292.csv	40	0	239	239	239	3737.5	1763.5
PI514292.csv	41	0	222	222	222	3575.5	1277.5
PI514292.csv	42	0	216	216	216	3629.5	1073.5
PI514292.csv	43	0	206	206	206	3245.5	947.5
PI514292.csv	44	0	204	204	204	3035.5	563.5
PI514292.csv	45	0	217	217	217	3815.5	941.5
PI514292.csv	46	0	212	212	212	4049.5	995.5
PI514292.csv	47	0	218	218	218	4223.5	875.5
PI514292.csv	48	0	121	121	121	4061.5	593.5
PI514292.csv	49	0	201	201	201	4739.5	1277.5
PI514292.csv	50	0	203	203	203	5141.5	1301.5
PI514292.csv	51	0	207	207	207	4955.5	851.5
PI514292.csv	52	0	217	217	217	5237.5	1925.5
PI514292.csv	53	0	212	212	212	5529.5	3367.5
PI514292.csv	54	0	159	159	159	5921.5	3863.5
PI514292.csv	55	0	171	171	171	6201.5	3575.5
PI514292.csv	56	0	230	230	230	6185.5	3327.5
PI514292.csv	57	0	205	205	205	5535.5	1817.5
PI514292.csv	58	0	121	121	121	5775.5	2159.5
PI514292.csv	59	0	211	211	211	5739.5	2249.5
PI514292.csv	60	0	212	212	212	5571.5	2519.5
PI514292.csv	61	0	193	193	193	5967.5	2831.5
PI514292.csv	62	0	156	156	156	6123.5	2777.5
PI514292.csv	63	0	189	189	189	6255.5	2783.5
PI514292.csv	64	0	215	215	215	6315.5	2615.5
PI514292.csv	65	0	115	115	115	6735.5	2777.5
PI514292.csv	66	0	221	221	221	6681.5	2879.5
PI514292.csv	67	0	214	214	214	6765.5	2987.5
PI514292.csv	68	0	219	219	219	7323.5	3173.5
PI514292.csv	69	0	137	137	137	7419.5	2831.5
PI514292.csv	70	0	221	221	221	7635.5	2891.5
PI514292.csv	71	0	161	161	161	7899.5	2915.5
PI514292.csv	72	0	183	183	183	8037.5	2753.5
PI514292.csv	73	0	233	233	233	7737.5	2513.5
PI514292.csv	74	0	186	186	186	5535.5	1367.5
PI514292.csv	75	0	157	157	157	5379.5	707.5
PI514292.csv	76	0	215	215	215	6159.5	641.5
PI514292.csv	77	0	158	158	158	6207.5	1409.5
PI514292.csv	78	0	150	150	150	6531.5	1925.5
PI514292.csv	79	0	213	213	213	7041.5	2225.5
PI514292.csv	80	0	219	219	219	6879.5	2369.5
PI514292.csv	81	0	216	216	216	6633.5	2141.5
PI514292.csv	82	0	227	227	227	6777.5	1139.5
PI514292.csv	83	0	218	218	218	6693.5	1553.5
PI514292.csv	84	0	177	177	177	6999.5	1535.5
PI514292.csv	85	0	231	231	231	7347.5	1415.5
PI514292.csv	86	0	211	211	211	7581.5	2123.5
PI514292.csv	87	0	231	231	231	7557.5	1283.5
PI514292.csv	88	0	189	189	189	7827.5	1457.5
PI514292.csv	89	0	235	235	235	7923.5	1103.5
PI514292.csv	90	0	200	200	200	7443.5	965.5
PI514292.csv	91	0	197	197	197	7881.5	707.5
PI514292.csv	92	0	211	211	211	8241.5	1295.5
PI514292.csv	93	0	209	209	209	8037.5	1787.5
PI514292.csv	94	0	237	237	237	8421.5	1895.5
PI514292.csv	95	0	188	188	188	8403.5	2039.5
PI514292.csv	96	0	160	160	160	8295.5	2147.5
PI514292.csv	97	0	217	217	217	8127.5	2261.5
PI514292.csv	98	0	183	183	183	8211.5	2279.5
PI514293.csv	1	0	134	134	134	1236	3438
PI514293.csv	2	0	110	110	110	1499.5	3389.5
PI514293.csv	3	0	98	98	98	1589.5	3479.5
PI514293.csv	4	0	121	121	121	1793.5	3617.5
PI514293.csv	5	0	111	111	111	1613.5	3137.5
PI514293.csv	6	0	121	121	121	1499.5	2915.5
PI514293.csv	7	0	116	116	116	1127.5	2600.5
PI514293.csv	8	0	92	92	92	1271.5	2168.5
PI514293.csv	9	0	125	125	125	1619.5	2516.5
PI514293.csv	10	0	128	128	128	1847.5	2786.5
PI514293.csv	11	0	114	114	114	2477.5	3764.5
PI514293.csv	12	0	131	131	131	3119.5	3644.5
PI514293.csv	13	0	128	128	128	3323.5	3089.5
PI514293.csv	14	0	80	80	80	3449.5	2819.5
PI514293.csv	15	0	118	118	118	3389.5	2645.5
PI514293.csv	16	0	121	121	121	3347.5	2417.5
PI514293.csv	17	0	124	124	124	3053.5	1868.5
PI514293.csv	18	0	128	128	128	2543.5	1706.5
PI514293.csv	19	0	112	112	112	2435.5	1964.5
PI514293.csv	20	0	92	92	92	2369.5	2120.5
PI514293.csv	21	0	118	118	118	2027.5	2150.5
PI514293.csv	22	0	153	153	153	2189.5	2324.5
PI514293.csv	23	0	124	124	124	1967.5	2450.5
PI514293.csv	24	0	138	138	138	2093.5	533.5
PI514293.csv	25	0	166	166	166	2387.5	869.5
PI514293.csv	26	0	167	167	167	2855.5	1103.5
PI514293.csv	27	0	121	121	121	3005.5	1235.5
PI514293.csv	28	0	112	112	112	3329.5	1235.5
PI514293.csv	29	0	131	131	131	3317.5	1511.5
PI514293.csv	30	0	126	126	126	3401.5	1523.5
PI514293.csv	31	0	113	113	113	3413.5	1685.5
PI514293.csv	32	0	102	102	102	3575.5	1577.5
PI514293.csv	33	0	176	176	176	3701.5	1487.5
PI514293.csv	34	0	139	139	139	3311.5	563.5
PI514293.csv	35	0	143	143	143	4601.5	2405.5
PI514293.csv	36	0	170	170	170	4677.5	2509.5
PI514293.csv	37	0	120	120	120	5037.5	2229.5
PI514293.csv	38	0	144	144	144	5053.5	2009.5
PI514293.csv	39	0	154	154	154	5489.5	2089.5
PI514293.csv	40	0	138	138	138	5365.5	2501.5
PI514293.csv	41	0	144	144	144	4353.5	1869.5
PI514293.csv	42	0	97	97	97	4241.5	1881.5
PI514293.csv	43	0	116	116	116	4145.5	1925.5
PI514293.csv	44	0	115	115	115	4033.5	1973.5
PI514293.csv	45	0	164	164	164	3893.5	2792.5
PI514293.csv	46	0	148	148	148	3977.5	3036.5
PI514293.csv	47	0	105	105	105	4309.5	3036.5
PI514293.csv	48	0	102	102	102	4665.5	3000.5
PI514293.csv	49	0	124	124	124	5037.5	3076.5
PI514293.csv	50	0	96	96	96	4917.5	3200.5
PI514293.csv	51	0	123	123	123	4653.5	3501.5
PI514293.csv	52	0	163	163	163	4677.5	3609.5
PI514293.csv	53	0	136	136	136	4489.5	3605.5
PI514293.csv	54	0	130	130	130	5585.5	3501.5
PI514293.csv	55	0	137	137	137	5785.5	3001.5
PI514293.csv	56	0	122	122	122	3981.5	951.5
PI514293.csv	57	0	158	158	158	4341.5	791.5
PI514293.csv	58	0	163	163	163	4709.5	1175.5
PI514293.csv	59	0	138	138	138	4817.5	979.5
PI514293.csv	60	0	139	139	139	4869.5	1195.5
PI514293.csv	61	0	110	110	110	5045.5	1511.5
PI514293.csv	62	0	147	147	147	5205.5	1491.5
PI514293.csv	63	0	120	120	120	5293.5	847.5
PI514293.csv	64	0	102	102	102	5449.5	1603.5
PI514293.csv	65	0	137	137	137	5705.5	1695.5
PI514293.csv	66	0	100	100	100	7947.5	1599.5
PI514293.csv	67	0	91	91	91	7467.5	1651.5
PI514293.csv	68	0	90	90	90	7479.5	1779.5
PI514293.csv	69	0	107	107	107	7555.5	1831.5
PI514293.csv	70	0	117	117	117	7507.5	1903.5
PI514293.csv	71	0	111	111	111	7659.5	2175.5
PI514293.csv	72	0	110	110	110	7687.5	2838.5
PI514293.csv	73	0	153	153	153	7735.5	3102.5
PI514293.csv	74	0	104	104	104	7575.5	3365.5
PI514293.csv	75	0	122	122	122	7447.5	3441.5
PI514293.csv	76	0	116	116	116	6879.5	3881.5
PI514293.csv	77	0	115	115	115	6627.5	3437.5
PI514293.csv	78	0	118	118	118	6219.5	3661.5
PI514293.csv	79	0	146	146	146	6039.5	3897.5
PI514293.csv	80	0	96	96	96	6191.5	3007.5
PI514293.csv	81	0	106	106	106	6319.5	2679.5
PI514293.csv	82	0	128	128	128	6919.5	2951.5
PI514293.csv	83	0	89	89	89	7099.5	2991.5
PI514293.csv	84	0	123	123	123	6647.5	2424.5
PI514293.csv	85	0	116	116	116	6991.5	2516.5
PI514293.csv	86	0	115	115	115	7179.5	2616.5
PI514293.csv	87	0	141	141	141	6555.5	2148.5
PI514293.csv	88	0	108	108	108	6619.5	2028.5
PI514293.csv	89	0	128	128	128	6847.5	1800.5
PI514293.csv	90	0	126	126	126	6003.5	1475.5
PI514293.csv	91	0	135	135	135	6155.5	1491.5
PI514293.csv	92	0	102	102	102	6327.5	1415.5
PI514293.csv	93	0	94	94	94	6703.5	1339.5
PI514293.csv	94	0	120	120	120	6703.5	1187.5
PI514293.csv	95	0	160	160	160	6851.5	1027.5
PI514293.csv	96	0	131	131	131	6999.5	939.5
PI514293.csv	97	0	92	92	92	7291.5	1123.5
PI514293.csv	98	0	115	115	115	7467.5	1179.5
PI514293.csv	99	0	98	98	98	6335.5	899.5
PI514293.csv	100	0	122	122	122	6831.5	859.5
PI514293.csv	101	0	159	159	159	6715.5	607.5
PI514293.csv	102	0	130	130	130	6759.5	359.5
PI514294.csv	1	0	190	190	190	330	1516
PI514294.csv	2	0	230	230	230	371.5	1743.5
PI514294.csv	3	0	219	219	219	959.5	1713.5
PI514294.csv	4	0	229	229	229	1157.5	1605.5
PI514294.csv	5	0	187	187	187	1445.5	1953.5
PI514294.csv	6	0	213	213	213	1661.5	1683.5
PI514294.csv	7	0	224	224	224	1943.5	1659.5
PI514294.csv	8	0	201	201	201	1709.5	2445.5
PI514294.csv	9	0	210	210	210	2243.5	2541.5
PI514294.csv	10	0	211	211	211	2231.5	2691.5
PI514294.csv	11	0	215	215	215	2705.5	2247.5
PI514294.csv	12	0	212	212	212	2675.5	1845.5
PI514294.csv	13	0	202	202	202	2303.5	1563.5
PI514294.csv	14	0	230	230	230	2585.5	1233.5
PI514294.csv	15	0	179	179	179	2165.5	765.5
PI514294.csv	16	0	195	195	195	1817.5	1059.5
PI514294.csv	17	0	190	190	190	3005.5	1521.5
PI514294.csv	18	0	214	214	214	3221.5	1755.5
PI514294.csv	19	0	100	100	100	3197.5	1215.5
PI514294.csv	20	0	134	134	134	3509.5	993.5
PI514294.csv	21	0	138	138	138	3743.5	1425.5
PI514294.csv	22	0	206	206	206	3653.5	1653.5
PI514294.csv	23	0	217	217	217	4253.5	1599.5
PI514294.csv	24	0	219	219	219	4121.5	1179.5
PI514294.csv	25	0	178	178	178	4685.5	1437.5
PI514294.csv	26	0	210	210	210	4427.5	1881.5
PI514294.csv	27	0	192	192	192	4139.5	1995.5
PI514294.csv	28	0	196	196	196	3809.5	2115.5
PI514294.csv	29	0	211	211	211	3293.5	2187.5
PI514294.csv	30	0	186	186	186	3587.5	2451.5
PI514294.csv	31	0	207	207	207	2831.5	2862.5
PI514294.csv	32	0	176	176	176	3197.5	3036.5
PI514294.csv	33	0	177	177	177	3431.5	3084.5
PI514294.csv	34	0	205	205	205	3527.5	3012.5
PI514294.csv	35	0	220	220	220	2819.5	3354.5
PI514294.csv	36	0	216	216	216	3125.5	3636.5
PI514294.csv	37	0	246	246	246	2849.5	3768.5
PI514294.csv	38	0	229	229	229	3857.5	2778.5
PI514294.csv	39	0	211	211	211	4145.5	2484.5
PI514294.csv	40	0	191	191	191	4223.5	2346.5
PI514294.csv	41	0	203	203	203	4373.5	2436.5
PI514294.csv	42	0	219	219	219	4661.5	2736.5
PI514294.csv	43	0	206	206	206	4607.5	3312.5
PI514294.csv	44	0	169	169	169	3899.5	3771.5
PI514294.csv	45	0	209	209	209	4013.5	3993.5
PI514294.csv	46	0	179	179	179	4181.5	3867.5
PI514294.csv	47	0	214	214	214	4451.5	3777.5
PI514294.csv	48	0	233	233	233	4727.5	3663.5
PI514294.csv	49	0	193	193	193	5063.5	3823.5
PI514294.csv	50	0	154	154	154	5239.5	3935.5
PI514294.csv	51	0	213	213	213	5487.5	4255.5
PI514294.csv	52	0	213	213	213	5279.5	4767.5
PI514294.csv	53	0	202	202	202	6287.5	4615.5
PI514294.csv	54	0	199	199	199	6415.5	4799.5
PI514294.csv	55	0	163	163	163	7023.5	4329.5
PI514294.csv	56	0	193	193	193	6999.5	4047.5
PI514294.csv	57	0	225	225	225	6819.5	3831.5
PI514294.csv	58	0	209	209	209	6651.5	4011.5
PI514294.csv	59	0	221	221	221	7269.5	3813.5
PI514294.csv	60	0	202	202	202	6063.5	3399.5
PI514294.csv	61	0	190	190	190	5925.5	3201.5
PI514294.csv	62	0	224	224	224	5739.5	3537.5
PI514294.csv	63	0	180	180	180	5379.5	3663.5
PI514294.csv	64	0	210	210	210	5247.5	3441.5
PI514294.csv	65	0	191	191	191	5295.5	3255.5
PI514294.csv	66	0	200	200	200	5235.5	2769.5
PI514294.csv	67	0	206	206	206	5583.5	2805.5
PI514294.csv	68	0	225	225	225	5961.5	2973.5
PI514294.csv	69	0	218	218	218	6111.5	2919.5
PI514294.csv	70	0	202	202	202	6345.5	2775.5
PI514294.csv	71	0	211	211	211	6789.5	3015.5
PI514294.csv	72	0	220	220	220	7119.5	3087.5
PI514294.csv	73	0	205	205	205	7467.5	3243.5
PI514294.csv	74	0	140	140	140	7545.5	3519.5
PI514294.csv	75	0	212	212	212	7695.5	3441.5
PI514294.csv	76	0	200	200	200	7953.5	3867.5
PI514294.csv	77	0	193	193	193	7749.5	4101.5
PI514294.csv	78	0	236	236	236	8253.5	3312.5
PI514294.csv	79	0	191	191	191	7557.5	3000.5
PI514294.csv	80	0	185	185	185	7179.5	2700.5
PI514294.csv	81	0	193	193	193	8019.5	2634.5
PI514294.csv	82	0	228	228	228	8745.5	2079.5
PI514294.csv	83	0	228	228	228	8091.5	1737.5
PI514294.csv	84	0	211	211	211	6873.5	2193.5
PI514294.csv	85	0	238	238	238	6681.5	2247.5
PI514294.csv	86	0	218	218	218	5991.5	2355.5
PI514294.csv	87	0	228	228	228	5685.5	2355.5
PI514294.csv	88	0	227	227	227	5415.5	2051.5
PI514294.csv	89	0	189	189	189	5139.5	2129.5
PI514294.csv	90	0	219	219	219	5247.5	1595.5
PI514294.csv	91	0	156	156	156	5271.5	191.5
PI514294.csv	92	0	166	166	166	5595.5	905.5
PI514294.csv	93	0	226	226	226	5277.5	1037.5
PI514294.csv	94	0	205	205	205	5415.5	1223.5
PI514294.csv	95	0	208	208	208	5763.5	1583.5
PI514294.csv	96	0	235	235	235	5871.5	1751.5
PI514294.csv	97	0	178	178	178	6291.5	1991.5
PI514294.csv	98	0	188	188	188	5943.5	1907.5
PI514294.csv	99	0	229	229	229	6987.5	1313.5
PI514294.csv	100	0	199	199	199	7377.5	1313.5
PI514294.csv	101	0	156	156	156	7287.5	1511.5
PI514294.csv	102	0	168	168	168	7737.5	1433.5
PI514295.csv	1	0	219	219	219	1770	3098
PI514295.csv	2	0	220	220	220	1955.5	2743.5
PI514295.csv	3	0	233	233	233	2465.5	2419.5
PI514295.csv	4	0	215	215	215	2765.5	2611.5
PI514295.csv	5	0	192	192	192	2963.5	2869.5
PI514295.csv	6	0	209	209	209	2813.5	3115.5
PI514295.csv	7	0	226	226	226	2963.5	3235.5
PI514295.csv	8	0	218	218	218	2807.5	3361.5
PI514295.csv	9	0	210	210	210	2471.5	3307.5
PI514295.csv	10	0	176	176	176	2717.5	3571.5
PI514295.csv	11	0	193	193	193	1481.5	1933.5
PI514295.csv	12	0	181	181	181	1853.5	2113.5
PI514295.csv	13	0	212	212	212	1589.5	1783.5
PI514295.csv	14	0	214	214	214	1901.5	1957.5
PI514295.csv	15	0	195	195	195	2063.5	2071.5
PI514295.csv	16	0	215	215	215	2261.5	2029.5
PI514295.csv	17	0	233	233	233	2279.5	1795.5
PI514295.csv	18	0	225	225	225	1763.5	1405.5
PI514295.csv	19	0	203	203	203	3011.5	1861.5
PI514295.csv	20	0	200	200	200	3353.5	1801.5
PI514295.csv	21	0	204	204	204	3371.5	2041.5
PI514295.csv	22	0	208	208	208	3995.5	2431.5
PI514295.csv	23	0	211	211	211	3833.5	2839.5
PI514295.csv	24	0	196	196	196	3503.5	3193.5
PI514295.csv	25	0	171	171	171	3431.5	3253.5
PI514295.csv	26	0	224	224	224	4127.5	3205.5
PI514295.csv	27	0	204	204	204	3851.5	3877.5
PI514295.csv	28	0	214	214	214	3551.5	3823.5
PI514295.csv	29	0	215	215	215	4349.5	3775.5
PI514295.csv	30	0	207	207	207	4541.5	3565.5
PI514295.csv	31	0	198	198	198	4829.5	4171.5
PI514295.csv	32	0	220	220	220	4907.5	3310.5
PI514295.csv	33	0	184	184	184	5045.5	3592.5
PI514295.csv	34	0	216	216	216	4103.5	2962.5
PI514295.csv	35	0	232	232	232	4181.5	2836.5
PI514295.csv	36	0	192	192	192	4469.5	2590.5
PI514295.csv	37	0	208	208	208	4361.5	2257.5
PI514295.csv	38	0	176	176	176	3569.5	1711.5
PI514295.csv	39	0	232	232	232	3815.5	1819.5
PI514295.csv	40	0	211	211	211	4247.5	1963.5
PI514295.csv	41	0	164	164	164	4139.5	1729.5
PI514295.csv	42	0	202	202	202	3845.5	1555.5
PI514295.csv	43	0	204	204	204	3527.5	1453.5
PI514295.csv	44	0	199	199	199	3245.5	1123.5
PI514295.csv	45	0	204	204	204	3635.5	1045.5
PI514295.csv	46	0	208	208	208	4241.5	967.5
PI514295.csv	47	0	212	212	212	4103.5	1423.5
PI514295.csv	48	0	222	222	222	4523.5	1429.5
PI514295.csv	49	0	223	223	223	4571.5	1111.5
PI514295.csv	50	0	198	198	198	4637.5	781.5
PI514295.csv	51	0	201	201	201	8315.5	3437.5
PI514295.csv	52	0	217	217	217	8423.5	3239.5
PI514295.csv	53	0	143	143	143	8141.5	3269.5
PI514295.csv	54	0	217	217	217	8255.5	2852.5
PI514295.csv	55	0	209	209	209	8513.5	2828.5
PI514295.csv	56	0	186	186	186	8225.5	2648.5
PI514295.csv	57	0	207	207	207	8021.5	2756.5
PI514295.csv	58	0	171	171	171	7859.5	3224.5
PI514295.csv	59	0	206	206	206	7805.5	2522.5
PI514295.csv	60	0	218	218	218	7925.5	2066.5
PI514295.csv	61	0	210	210	210	8027.5	2036.5
PI514295.csv	62	0	176	176	176	8387.5	1664.5
PI514295.csv	63	0	169	169	169	7901.5	1412.5
PI514295.csv	64	0	208	208	208	7607.5	1193.5
PI514295.csv	65	0	216	216	216	7319.5	1175.5
PI514295.csv	66	0	199	199	199	6977.5	1115.5
PI514295.csv	67	0	169	169	169	6911.5	1193.5
PI514295.csv	68	0	201	201	201	6959.5	1733.5
PI514295.csv	69	0	199	199	199	7667.5	2285.5
PI514295.csv	70	0	198	198	198	7457.5	2411.5
PI514295.csv	71	0	208	208	208	7373.5	2531.5
PI514295.csv	72	0	202	202	202	7037.5	2591.5
PI514295.csv	73	0	182	182	182	7073.5	2819.5
PI514295.csv	74	0	189	189	189	6545.5	2717.5
PI514295.csv	75	0	174	174	174	6671.5	2279.5
PI514295.csv	76	0	198	198	198	6581.5	1763.5
PI514295.csv	77	0	221	221	221	6419.5	1229.5
PI514295.csv	78	0	161	161	161	6281.5	2099.5
PI514295.csv	79	0	223	223	223	5945.5	1955.5
PI514295.csv	80	0	124	124	124	6071.5	2741.5
PI514295.csv	81	0	216	216	216	6035.5	3107.5
PI514295.csv	82	0	218	218	218	6473.5	3407.5
PI514295.csv	83	0	212	212	212	6857.5	3371.5
PI514295.csv	84	0	210	210	210	7193.5	3263.5
PI514295.csv	85	0	224	224	224	7385.5	3443.5
PI514295.csv	86	0	216	216	216	6923.5	3557.5
PI514295.csv	87	0	211	211	211	6737.5	3683.5
PI514295.csv	88	0	173	173	173	6335.5	3701.5
PI514295.csv	89	0	192	192	192	5705.5	3125.5
PI514295.csv	90	0	219	219	219	5453.5	3305.5
PI514295.csv	91	0	130	130	130	5597.5	2627.5
PI514295.csv	92	0	205	205	205	5741.5	2531.5
PI514295.csv	93	0	174	174	174	4831.5	2345.5
PI514295.csv	94	0	219	219	219	5017.5	2537.5
PI514295.csv	95	0	188	188	188	5005.5	2012.5
PI514295.csv	96	0	180	180	180	4585.5	1808.5
PI514295.csv	97	0	224	224	224	4747.5	1592.5
PI514295.csv	98	0	210	210	210	5161.5	1514.5
PI514295.csv	99	0	175	175	175	5287.5	1286.5
PI514296.csv	1	0	124	124	124	1652	4236
PI514296.csv	2	0	217	217	217	2081.5	3361.5
PI514296.csv	3	0	200	200	200	2267.5	3037.5
PI514296.csv	4	0	237	237	237	2423.5	3043.5
PI514296.csv	5	0	184	184	184	2423.5	2833.5
PI514296.csv	6	0	209	209	209	2591.5	2881.5
PI514296.csv	7	0	224	224	224	2669.5	3007.5
PI514296.csv	8	0	217	217	217	2075.5	2893.5
PI514296.csv	9	0	223	223	223	2417.5	2530.5
PI514296.csv	10	0	203	203	203	2141.5	2512.5
PI514296.csv	11	0	211	211	211	2201.5	2212.5
PI514296.csv	12	0	211	211	211	1685.5	1525.5
PI514296.csv	13	0	218	218	218	1301.5	1351.5
PI514296.csv	14	0	192	192	192	1157.5	1435.5
PI514296.csv	15	0	216	216	216	1127.5	1591.5
PI514296.csv	16	0	198	198	198	1877.5	1411.5
PI514296.csv	17	0	210	210	210	2033.5	1363.5
PI514296.csv	18	0	200	200	200	2225.5	1339.5
PI514296.csv	19	0	215	215	215	2879.5	2017.5
PI514296.csv	20	0	192	192	192	3575.5	2071.5
PI514296.csv	21	0	196	196	196	3587.5	2671.5
PI514296.csv	22	0	230	230	230	3701.5	2713.5
PI514296.csv	23	0	217	217	217	3875.5	2701.5
PI514296.csv	24	0	220	220	220	3851.5	2533.5
PI514296.csv	25	0	223	223	223	3911.5	3451.5
PI514296.csv	26	0	214	214	214	4589.5	3463.5
PI514296.csv	27	0	183	183	183	4727.5	3151.5
PI514296.csv	28	0	205	205	205	4805.5	2833.5
PI514296.csv	29	0	209	209	209	4739.5	2713.5
PI514296.csv	30	0	200	200	200	4973.5	3457.5
PI514296.csv	31	0	208	208	208	3705.5	1736.5
PI514296.csv	32	0	206	206	206	3295.5	1097.5
PI514296.csv	33	0	192	192	192	3229.5	1187.5
PI514296.csv	34	0	191	191	191	3559.5	1451.5
PI514296.csv	35	0	234	234	234	3265.5	545.5
PI514296.csv	36	0	206	206	206	3871.5	803.5
PI514296.csv	37	0	192	192	192	3937.5	677.5
PI514296.csv	38	0	212	212	212	4141.5	917.5
PI514296.csv	39	0	200	200	200	4267.5	1127.5
PI514296.csv	40	0	209	209	209	4333.5	1361.5
PI514296.csv	41	0	213	213	213	5077.5	1001.5
PI514296.csv	42	0	188	188	188	4309.5	1751.5
PI514296.csv	43	0	210	210	210	4375.5	2033.5
PI514296.csv	44	0	205	205	205	7937.5	2725.5
PI514296.csv	45	0	215	215	215	8241.5	2445.5
PI514296.csv	46	0	201	201	201	8613.5	2173.5
PI514296.csv	47	0	208	208	208	8717.5	2413.5
PI514296.csv	48	0	203	203	203	8681.5	2913.5
PI514296.csv	49	0	215	215	215	8857.5	3193.5
PI514296.csv	50	0	187	187	187	9045.5	3433.5
PI514296.csv	51	0	211	211	211	8981.5	3765.5
PI514296.csv	52	0	227	227	227	8633.5	3737.5
PI514296.csv	53	0	187	187	187	8565.5	3405.5
PI514296.csv	54	0	208	208	208	8421.5	3269.5
PI514296.csv	55	0	192	192	192	8261.5	3413.5
PI514296.csv	56	0	200	200	200	8113.5	3637.5
PI514296.csv	57	0	201	201	201	7813.5	3985.5
PI514296.csv	58	0	185	185	185	7953.5	4033.5
PI514296.csv	59	0	207	207	207	7329.5	3993.5
PI514296.csv	60	0	204	204	204	7033.5	3885.5
PI514296.csv	61	0	220	220	220	6749.5	4045.5
PI514296.csv	62	0	168	168	168	6769.5	3761.5
PI514296.csv	63	0	202	202	202	6753.5	3275.5
PI514296.csv	64	0	230	230	230	6321.5	3990.5
PI514296.csv	65	0	200	200	200	5749.5	4169.5
PI514296.csv	66	0	198	198	198	5745.5	4293.5
PI514296.csv	67	0	214	214	214	5721.5	4409.5
PI514296.csv	68	0	191	191	191	5297.5	3141.5
PI514296.csv	69	0	214	214	214	5445.5	2839.5
PI514296.csv	70	0	225	225	225	5481.5	2715.5
PI514296.csv	71	0	224	224	224	6089.5	2451.5
PI514296.csv	72	0	214	214	214	6601.5	2667.5
PI514296.csv	73	0	218	218	218	6517.5	2771.5
PI514296.csv	74	0	191	191	191	6873.5	3115.5
PI514296.csv	75	0	210	210	210	7449.5	3351.5
PI514296.csv	76	0	220	220	220	7545.5	3271.5
PI514296.csv	77	0	207	207	207	7845.5	3363.5
PI514296.csv	78	0	134	134	134	7993.5	3251.5
PI514296.csv	79	0	221	221	221	8173.5	3021.5
PI514296.csv	80	0	184	184	184	7941.5	2021.5
PI514296.csv	81	0	210	210	210	8261.5	1997.5
PI514296.csv	82	0	218	218	218	8169.5	1761.5
PI514296.csv	83	0	208	208	208	8025.5	1461.5
PI514296.csv	84	0	206	206	206	7397.5	1377.5
PI514296.csv	85	0	210	210	210	7025.5	1557.5
PI514296.csv	86	0	160	160	160	6881.5	1485.5
PI514296.csv	87	0	190	190	190	6777.5	1537.5
PI514296.csv	88	0	193	193	193	6589.5	1933.5
PI514296.csv	89	0	191	191	191	6981.5	2253.5
PI514296.csv	90	0	214	214	214	6257.5	2057.5
PI514296.csv	91	0	197	197	197	6149.5	1833.5
PI514296.csv	92	0	198	198	198	5453.5	1749.5
PI514296.csv	93	0	132	132	132	5877.5	1453.5
PI514296.csv	94	0	199	199	199	5953.5	1365.5
PI514296.csv	95	0	172	172	172	5637.5	873.5
PI514296.csv	96	0	207	207	207	6749.5	793.5
PI514296.csv	97	0	222	222	222	7017.5	813.5
PI514296.csv	98	0	206	206	206	7777.5	375.5
PI514296.csv	99	0	204	204	204	7917.5	827.5
PI514296.csv	100	0	220	220	220	8125.5	1003.5
PI514296.csv	101	0	204	204	204	8325.5	1043.5
PI514296.csv	102	0	201	201	201	8457.5	1211.5
PI514296.csv	103	0	198	198	198	7725.5	2155.5
PI514296.csv	104	0	209	209	209	7801.5	2263.5
PI514297.csv	1	0	236	236	236	3570	3372
PI514297.csv	2	0	159	159	159	3335.5	2903.5
PI514297.csv	3	0	208	208	208	3629.5	2675.5
PI514297.csv	4	0	207	207	207	3905.5	2993.5
PI514297.csv	5	0	193	193	193	4337.5	3029.5
PI514297.csv	6	0	212	212	212	4553.5	3095.5
PI514297.csv	7	0	227	227	227	4631.5	2987.5
PI514297.csv	8	0	234	234	234	3965.5	2423.5
PI514297.csv	9	0	220	220	220	4253.5	2387.5
PI514297.csv	10	0	206	206	206	4241.5	2285.5
PI514297.csv	11	0	166	166	166	4229.5	2033.5
PI514297.csv	12	0	201	201	201	4487.5	1925.5
PI514297.csv	13	0	165	165	165	4709.5	2123.5
PI514297.csv	14	0	169	169	169	4613.5	2441.5
PI514297.csv	15	0	195	195	195	4859.5	2513.5
PI514297.csv	16	0	214	214	214	4967.5	2303.5
PI514297.csv	17	0	217	217	217	1961.5	2939.5
PI514297.csv	18	0	229	229	229	1673.5	2969.5
PI514297.csv	19	0	204	204	204	989.5	3749.5
PI514297.csv	20	0	161	161	161	1583.5	3947.5
PI514297.csv	21	0	224	224	224	1913.5	2219.5
PI514297.csv	22	0	213	213	213	2483.5	2387.5
PI514297.csv	23	0	204	204	204	2921.5	2447.5
PI514297.csv	24	0	202	202	202	2603.5	1898.5
PI514297.csv	25	0	211	211	211	2663.5	2102.5
PI514297.csv	26	0	204	204	204	2897.5	2054.5
PI514297.csv	27	0	208	208	208	2243.5	1670.5
PI514297.csv	28	0	215	215	215	1523.5	1556.5
PI514297.csv	29	0	190	190	190	1775.5	947.5
PI514297.csv	30	0	217	217	217	1703.5	809.5
PI514297.csv	31	0	190	190	190	2429.5	1133.5
PI514297.csv	32	0	140	140	140	2525.5	1307.5
PI514297.csv	33	0	167	167	167	2837.5	1409.5
PI514297.csv	34	0	175	175	175	3335.5	1553.5
PI514297.csv	35	0	207	207	207	3365.5	1055.5
PI514297.csv	36	0	192	192	192	3275.5	779.5
PI514297.csv	37	0	211	211	211	4301.5	1247.5
PI514297.csv	38	0	205	205	205	4669.5	1095.5
PI514297.csv	39	0	186	186	186	5045.5	1559.5
PI514297.csv	40	0	199	199	199	5333.5	855.5
PI514297.csv	41	0	221	221	221	5237.5	1503.5
PI514297.csv	42	0	191	191	191	5172.5	1602.5
PI514297.csv	43	0	190	190	190	5847.5	1680.5
PI514297.csv	44	0	220	220	220	5994.5	1293.5
PI514297.csv	45	0	222	222	222	5886.5	2085.5
PI514297.csv	46	0	211	211	211	5823.5	2451.5
PI514297.csv	47	0	206	206	206	5703.5	2349.5
PI514297.csv	48	0	155	155	155	5553.5	2763.5
PI514297.csv	49	0	234	234	234	5349.5	2985.5
PI514297.csv	50	0	172	172	172	5217.5	2943.5
PI514297.csv	51	0	206	206	206	5208.5	3705.5
PI514297.csv	52	0	225	225	225	4984.5	3244.5
PI514297.csv	53	0	220	220	220	5012.5	3516.5
PI514297.csv	54	0	153	153	153	5892.5	3680.5
PI514297.csv	55	0	211	211	211	5832.5	3816.5
PI514297.csv	56	0	188	188	188	5640.5	3948.5
PI514297.csv	57	0	216	216	216	5692.5	4100.5
PI514297.csv	58	0	228	228	228	5920.5	4048.5
PI514297.csv	59	0	210	210	210	6192.5	4048.5
PI514297.csv	60	0	214	214	214	6344.5	3804.5
PI514297.csv	61	0	205	205	205	6248.5	3424.5
PI514297.csv	62	0	196	196	196	6068.5	2972.5
PI514297.csv	63	0	200	200	200	6336.5	2585.5
PI514297.csv	64	0	213	213	213	6376.5	2965.5
PI514297.csv	65	0	215	215	215	6408.5	2189.5
PI514297.csv	66	0	227	227	227	6592.5	2221.5
PI514297.csv	67	0	165	165	165	6664.5	2325.5
PI514297.csv	68	0	212	212	212	6516.5	1413.5
PI514297.csv	69	0	158	158	158	6810.5	1533.5
PI514297.csv	70	0	217	217	217	6936.5	2685.5
PI514297.csv	71	0	199	199	199	6870.5	2763.5
PI514297.csv	72	0	212	212	212	7008.5	3003.5
PI514297.csv	73	0	149	149	149	6978.5	3195.5
PI514297.csv	74	0	158	158	158	7200.5	3447.5
PI514297.csv	75	0	224	224	224	7032.5	3900.5
PI514297.csv	76	0	222	222	222	7350.5	3798.5
PI514297.csv	77	0	221	221	221	8190.5	3588.5
PI514297.csv	78	0	147	147	147	8202.5	3084.5
PI514297.csv	79	0	204	204	204	8130.5	3000.5
PI514297.csv	80	0	218	218	218	8496.5	3102.5
PI514297.csv	81	0	205	205	205	8520.5	2700.5
PI514297.csv	82	0	181	181	181	7500.5	2712.5
PI514297.csv	83	0	195	195	195	7170.5	2754.5
PI514297.csv	84	0	200	200	200	7080.5	2712.5
PI514297.csv	85	0	194	194	194	7248.5	1799.5
PI514297.csv	86	0	194	194	194	7476.5	1871.5
PI514297.csv	87	0	215	215	215	8286.5	2279.5
PI514297.csv	88	0	158	158	158	8148.5	1721.5
PI514297.csv	89	0	186	186	186	7764.5	1595.5
PI514297.csv	90	0	197	197	197	7638.5	1607.5
PI514297.csv	91	0	201	201	201	7458.5	1613.5
PI514297.csv	92	0	227	227	227	7356.5	1067.5
PI514297.csv	93	0	229	229	229	7146.5	1115.5
PI514297.csv	94	0	216	216	216	6564.5	893.5
PI514297.csv	95	0	205	205	205	6282.5	989.5
PI514297.csv	96	0	239	239	239	7794.5	827.5
PI514297.csv	97	0	196	196	196	8070.5	1295.5
PI514297.csv	98	0	197	197	197	8184.5	1409.5
PI514298.csv	1	0	197	197	197	4566	966
PI514298.csv	2	0	218	218	218	4619.5	1061.5
PI514298.csv	3	0	203	203	203	4955.5	809.5
PI514298.csv	4	0	202	202	202	5315.5	701.5
PI514298.csv	5	0	207	207	207	5477.5	719.5
PI514298.csv	6	0	213	213	213	6143.5	737.5
PI514298.csv	7	0	204	204	204	5879.5	1187.5
PI514298.csv	8	0	209	209	209	5711.5	1655.5
PI514298.csv	9	0	207	207	207	5513.5	1439.5
PI514298.csv	10	0	227	227	227	6017.5	1301.5
PI514298.csv	11	0	201	201	201	5351.5	1391.5
PI514298.csv	12	0	213	213	213	5069.5	1451.5
PI514298.csv	13	0	216	216	216	5279.5	1613.5
PI514298.csv	14	0	202	202	202	5297.5	1799.5
PI514298.csv	15	0	158	158	158	5117.5	1781.5
PI514298.csv	16	0	207	207	207	4799.5	1547.5
PI514298.csv	17	0	233	233	233	4607.5	1691.5
PI514298.csv	18	0	211	211	211	4103.5	1637.5
PI514298.csv	19	0	210	210	210	4061.5	1307.5
PI514298.csv	20	0	208	208	208	4163.5	971.5
PI514298.csv	21	0	179	179	179	3791.5	1121.5
PI514298.csv	22	0	207	207	207	3539.5	1175.5
PI514298.csv	23	0	212	212	212	3179.5	1085.5
PI514298.csv	24	0	221	221	221	3047.5	1139.5
PI514298.csv	25	0	197	197	197	3185.5	1289.5
PI514298.csv	26	0	198	198	198	3365.5	1517.5
PI514298.csv	27	0	194	194	194	3071.5	1547.5
PI514298.csv	28	0	216	216	216	3401.5	1811.5
PI514298.csv	29	0	233	233	233	3701.5	2027.5
PI514298.csv	30	0	221	221	221	3737.5	2159.5
PI514298.csv	31	0	222	222	222	3389.5	2258.5
PI514298.csv	32	0	230	230	230	3167.5	2114.5
PI514298.csv	33	0	129	129	129	2807.5	1958.5
PI514298.csv	34	0	207	207	207	2023.5	1543.5
PI514298.csv	35	0	216	216	216	2223.5	1607.5
PI514298.csv	36	0	222	222	222	1895.5	1743.5
PI514298.csv	37	0	195	195	195	1655.5	1915.5
PI514298.csv	38	0	235	235	235	1731.5	2141.5
PI514298.csv	39	0	218	218	218	2423.5	1945.5
PI514298.csv	40	0	223	223	223	2423.5	2453.5
PI514298.csv	41	0	206	206	206	1423.5	2173.5
PI514298.csv	42	0	217	217	217	1599.5	2273.5
PI514298.csv	43	0	217	217	217	787.5	2697.5
PI514298.csv	44	0	191	191	191	2567.5	2897.5
PI514298.csv	45	0	127	127	127	2335.5	3553.5
PI514298.csv	46	0	176	176	176	3243.5	3553.5
PI514298.csv	47	0	221	221	221	3411.5	3409.5
PI514298.csv	48	0	226	226	226	3515.5	3273.5
PI514298.csv	49	0	199	199	199	3599.5	3377.5
PI514298.csv	50	0	222	222	222	3803.5	3417.5
PI514298.csv	51	0	232	232	232	3687.5	3677.5
PI514298.csv	52	0	198	198	198	3343.5	2744.5
PI514298.csv	53	0	209	209	209	3435.5	4085.5
PI514298.csv	54	0	224	224	224	3911.5	4341.5
PI514298.csv	55	0	222	222	222	4223.5	4061.5
PI514298.csv	56	0	200	200	200	4115.5	2715.5
PI514298.csv	57	0	230	230	230	4347.5	3175.5
PI514298.csv	58	0	223	223	223	4491.5	3423.5
PI514298.csv	59	0	211	211	211	4467.5	2523.5
PI514298.csv	60	0	207	207	207	4639.5	2247.5
PI514298.csv	61	0	199	199	199	4931.5	2575.5
PI514298.csv	62	0	193	193	193	4775.5	3433.5
PI514298.csv	63	0	148	148	148	5291.5	3283.5
PI514298.csv	64	0	209	209	209	5345.5	3217.5
PI514298.csv	65	0	207	207	207	5363.5	3715.5
PI514298.csv	66	0	117	117	117	5315.5	4051.5
PI514298.csv	67	0	215	215	215	5963.5	3709.5
PI514298.csv	68	0	177	177	177	6161.5	3919.5
PI514298.csv	69	0	209	209	209	6611.5	4249.5
PI514298.csv	70	0	136	136	136	5909.5	3445.5
PI514298.csv	71	0	199	199	199	5867.5	3151.5
PI514298.csv	72	0	222	222	222	5663.5	2821.5
PI514298.csv	73	0	173	173	173	7007.5	3384.5
PI514298.csv	74	0	217	217	217	7301.5	3567.5
PI514298.csv	75	0	204	204	204	7826.5	3654.5
PI514298.csv	76	0	203	203	203	7082.5	3111.5
PI514298.csv	77	0	219	219	219	6395.5	3270.5
PI514298.csv	78	0	226	226	226	6101.5	2775.5
PI514298.csv	79	0	166	166	166	6143.5	2346.5
PI514298.csv	80	0	193	193	193	5888.5	2049.5
PI514298.csv	81	0	212	212	212	6287.5	1902.5
PI514298.csv	82	0	200	200	200	6374.5	1773.5
PI514298.csv	83	0	196	196	196	6380.5	1980.5
PI514298.csv	84	0	200	200	200	6749.5	1644.5
PI514298.csv	85	0	203	203	203	7079.5	1347.5
PI514298.csv	86	0	195	195	195	7214.5	1770.5
PI514298.csv	87	0	213	213	213	7079.5	1863.5
PI514298.csv	88	0	220	220	220	6932.5	2055.5
PI514298.csv	89	0	206	206	206	6761.5	2187.5
PI514298.csv	90	0	117	117	117	6944.5	2496.5
PI514298.csv	91	0	227	227	227	7055.5	2898.5
PI514298.csv	92	0	228	228	228	7226.5	2757.5
PI514298.csv	93	0	223	223	223	7283.5	2973.5
PI514298.csv	94	0	214	214	214	7664.5	2568.5
PI514298.csv	95	0	205	205	205	7778.5	2178.5
PI514298.csv	96	0	211	211	211	7184.5	2181.5
PI514298.csv	97	0	210	210	210	7859.5	1134.5
PI514299.csv	1	0	202	202	202	1208	1404
PI514299.csv	2	0	214	214	214	2067.5	1511.5
PI514299.csv	3	0	237	237	237	2927.5	575.5
PI514299.csv	4	0	223	223	223	3163.5	1759.5
PI514299.csv	5	0	201	201	201	2627.5	1867.5
PI514299.csv	6	0	212	212	212	2139.5	2218.5
PI514299.csv	7	0	221	221	221	2343.5	2530.5
PI514299.csv	8	0	183	183	183	2939.5	2446.5
PI514299.csv	9	0	225	225	225	3155.5	2250.5
PI514299.csv	10	0	121	121	121	1735.5	2370.5
PI514299.csv	11	0	162	162	162	1695.5	2514.5
PI514299.csv	12	0	215	215	215	1459.5	2578.5
PI514299.csv	13	0	194	194	194	1187.5	2686.5
PI514299.csv	14	0	227	227	227	1263.5	2878.5
PI514299.csv	15	0	205	205	205	1383.5	3050.5
PI514299.csv	16	0	225	225	225	1055.5	2934.5
PI514299.csv	17	0	205	205	205	1415.5	3264.5
PI514299.csv	18	0	192	192	192	1255.5	3368.5
PI514299.csv	19	0	192	192	192	1355.5	3500.5
PI514299.csv	20	0	220	220	220	1343.5	3711.5
PI514299.csv	21	0	183	183	183	1175.5	3763.5
PI514299.csv	22	0	208	208	208	719.5	3863.5
PI514299.csv	23	0	220	220	220	1023.5	4259.5
PI514299.csv	24	0	154	154	154	1547.5	4403.5
PI514299.csv	25	0	122	122	122	1783.5	3831.5
PI514299.csv	26	0	187	187	187	2251.5	3831.5
PI514299.csv	27	0	223	223	223	2343.5	4011.5
PI514299.csv	28	0	189	189	189	1795.5	3267.5
PI514299.csv	29	0	226	226	226	2107.5	3047.5
PI514299.csv	30	0	188	188	188	2115.5	2891.5
PI514299.csv	31	0	198	198	198	2371.5	3199.5
PI514299.csv	32	0	225	225	225	2503.5	2955.5
PI514299.csv	33	0	203	203	203	2767.5	2991.5
PI514299.csv	34	0	180	180	180	2911.5	3251.5
PI514299.csv	35	0	221	221	221	2463.5	3411.5
PI514299.csv	36	0	193	193	193	2667.5	3727.5
PI514299.csv	37	0	203	203	203	3079.5	4384.5
PI514299.csv	38	0	180	180	180	3259.5	4636.5
PI514299.csv	39	0	203	203	203	3703.5	4844.5
PI514299.csv	40	0	190	190	190	3879.5	4035.5
PI514299.csv	41	0	210	210	210	4251.5	3883.5
PI514299.csv	42	0	214	214	214	3359.5	2867.5
PI514299.csv	43	0	223	223	223	4147.5	3251.5
PI514299.csv	44	0	195	195	195	4783.5	4231.5
PI514299.csv	45	0	195	195	195	4879.5	2799.5
PI514299.csv	46	0	180	180	180	4983.5	2639.5
PI514299.csv	47	0	207	207	207	4663.5	2107.5
PI514299.csv	48	0	190	190	190	4135.5	1767.5
PI514299.csv	49	0	207	207	207	4263.5	1527.5
PI514299.csv	50	0	203	203	203	3927.5	1507.5
PI514299.csv	51	0	223	223	223	5099.5	3190.5
PI514299.csv	52	0	233	233	233	5079.5	3414.5
PI514299.csv	53	0	207	207	207	4979.5	3690.5
PI514299.csv	54	0	218	218	218	5043.5	3822.5
PI514299.csv	55	0	147	147	147	8167.5	1719.5
PI514299.csv	56	0	218	218	218	7947.5	1447.5
PI514299.csv	57	0	207	207	207	7611.5	1339.5
PI514299.csv	58	0	218	218	218	7683.5	1839.5
PI514299.csv	59	0	203	203	203	7499.5	1807.5
PI514299.csv	60	0	203	203	203	7727.5	2343.5
PI514299.csv	61	0	176	176	176	7255.5	2359.5
PI514299.csv	62	0	202	202	202	7123.5	2831.5
PI514299.csv	63	0	204	204	204	7491.5	3039.5
PI514299.csv	64	0	167	167	167	8111.5	3063.5
PI514299.csv	65	0	169	169	169	7903.5	3404.5
PI514299.csv	66	0	129	129	129	7351.5	3380.5
PI514299.csv	67	0	216	216	216	6987.5	3376.5
PI514299.csv	68	0	197	197	197	7119.5	3496.5
PI514299.csv	69	0	192	192	192	6979.5	2998.5
PI514299.csv	70	0	238	238	238	6535.5	2700.5
PI514299.csv	71	0	224	224	224	6655.5	2760.5
PI514299.csv	72	0	203	203	203	6731.5	2460.5
PI514299.csv	73	0	189	189	189	6815.5	2516.5
PI514299.csv	74	0	216	216	216	6655.5	1549.5
PI514299.csv	75	0	188	188	188	6695.5	1137.5
PI514299.csv	76	0	228	228	228	6955.5	989.5
PI514299.csv	77	0	170	170	170	6527.5	753.5
PI514299.csv	78	0	209	209	209	6215.5	653.5
PI514299.csv	79	0	198	198	198	6103.5	1001.5
PI514299.csv	80	0	216	216	216	6043.5	1285.5
PI514299.csv	81	0	173	173	173	5759.5	1125.5
PI514299.csv	82	0	212	212	212	5307.5	797.5
PI514299.csv	83	0	213	213	213	5247.5	1329.5
PI514299.csv	84	0	226	226	226	5415.5	1409.5
PI514299.csv	85	0	206	206	206	5863.5	1998.5
PI514299.csv	86	0	238	238	238	5363.5	2066.5
PI514299.csv	87	0	181	181	181	5343.5	2382.5
PI514299.csv	88	0	201	201	201	5751.5	3078.5
PI514299.csv	89	0	195	195	195	6355.5	3069.5
PI514299.csv	90	0	205	205	205	6443.5	3801.5
PI514299.csv	91	0	220	220	220	6183.5	3921.5
PI514299.csv	92	0	224	224	224	5951.5	4081.5
PI514299.csv	93	0	203	203	203	6283.5	4097.5
PI514299.csv	94	0	133	133	133	6255.5	4584.5
PI514299.csv	95	0	207	207	207	6479.5	4664.5
PI514299.csv	96	0	189	189	189	6015.5	5141.5
PI514299.csv	97	0	204	204	204	5831.5	5153.5
[truncated: 14,277 more rows]
